# Supplementary material for: 3,3-Dimethyl-2-benzofuran-1(3H)-one
Source: Acta Crystallogr Sect E Struct Rep Online. 2011 Dec 14;68(Pt 1):o113. doi: 10.1107/S1600536811052913 (PMC3254460; doi:10.1107/S1600536811052913)
Supplement: Supplementary file 1 [file e-68-0o113-sup1.cif]

##############################################################################
#                                                                            #
# This CIF contains the data in a paper accepted for publication in          #
# Acta Crystallographica Section E. It conforms to the requirements of       #
# Notes for Authors for Acta Crystallographica Section E, and has been       #
# peer reviewed under the auspices of the IUCr Commission on Journals.       #
#                                                                            #
# Full details of the Crystallographic Information File format               #
# are given in the paper "The Crystallographic Information File (CIF):       #
# a New Standard Archive File for Crystallography" by S. R. Hall, F. H.      #
# Allen and I. D. Brown [Acta Cryst. (1991), A47, 655-685].                  #
#                                                                            #
# The current version of the core CIF dictionary is obtainable from          #
# ftp://ftp.iucr.org/pub/cif_core.dic.                                       #
#                                                                            #
# Software is freely available for graphical display of the structure(s)     #
# in this CIF. For information consult the CIF software page                 #
# http://www.iucr.org/resources/cif/software.                                #
#                                                                            #
# This file may be used for bona fide research purposes within the           #
# scientific community so long as proper attribution is given to the journal # 
# article from which it was obtained.                                        #
#                                                                            #
##############################################################################
data_global
_audit_creation_method     'PLATON <TABLE ACC> option'
_journal_date_recd_electronic     2011-12-06
_journal_date_accepted     2011-12-08
_journal_name_full     'Acta Crystallographica, Section E'
_journal_year     2012
_journal_volume     68
_journal_issue      1
_journal_page_first     o113
_journal_page_last     o113
_journal_paper_category     QO
_journal_paper_doi     10.1107/S1600536811052913
_journal_coeditor_code     HB6560
_publ_contact_author_name
; Dr. Mehmet Akkurt
;
_publ_contact_author_address
; Department of Physics
  Faculty of Sciences
  Erciyes University
  38039 Kayseri
  Turkey
;
_publ_contact_author_email     akkurt@erciyes.edu.tr
_publ_contact_author_fax     '+90-352-4374933'
_publ_contact_author_phone     '+90-352-4374901 ext. 33106'
_publ_section_title
;
3,3-Dimethyl-2-benzofuran-1(3<i>H</i>)-one
;
loop_
    _publ_author_name
    _publ_author_address
    'M. S. Siddegowda'
;
Department of Studies in Chemistry,
University of Mysore,
Manasagangotri,
Mysore 570 006,
India
;
    'Ray J. Butcher'
;
Department of Chemistry,
Howard University,
525 College Street NW,
Washington,
DC 20059,
USA
;
    'Sema Ozturk Y\?ild\?ir\?im'
;
Department of Chemistry,
Howard University,
525 College Street NW,
Washington,
DC 20059,
USA
and
Department of Physics,
Faculty of Sciences,
Erciyes University,
38039 Kayseri,
Turkey
;
    'Mehmet Akkurt'
;
Department of Physics,
Faculty of Sciences,
Erciyes University,
38039 Kayseri,
Turkey
;
    'H. S. Yathirajan'
;
Department of Studies in Chemistry,
University of Mysore,
Manasagangotri,
Mysore 570 006,
India
;
    'A. R. Ramesha'
;
R. L. Fine Chem
Bengaluru 560 064,
India
;
data_I
_chemical_name_systematic
;
3,3-Dimethyl-2-benzofuran-1(3<i>H</i>)-one
;
_chemical_name_common     ?
_chemical_formula_moiety     'C10 H10 O2'
_chemical_formula_sum     'C10 H10 O2'
_chemical_formula_structural     ?
_chemical_formula_iupac     'C10 H10 O2'
_chemical_formula_weight     162.18
_chemical_melting_point     ?
_symmetry_cell_setting     orthorhombic
_symmetry_space_group_name_H-M     'P n m a'
_symmetry_space_group_name_Hall     '-P 2ac 2n'
loop_
    _symmetry_equiv_pos_site_id
    _symmetry_equiv_pos_as_xyz
    1 x,y,z
    2 1/2-x,-y,1/2+z
    3 1/2+x,1/2-y,1/2-z
    4 -x,1/2+y,-z
    5 -x,-y,-z
    6 1/2+x,y,1/2-z
    7 1/2-x,1/2+y,1/2+z
    8 x,1/2-y,z
_cell_length_a     14.3537(9)
_cell_length_b     7.0069(5)
_cell_length_c     8.2605(5)
_cell_angle_alpha     90
_cell_angle_beta     90
_cell_angle_gamma     90
_cell_volume     830.80(9)
_cell_formula_units_Z     4
_cell_measurement_reflns_used     1444
_cell_measurement_theta_min     2.83
_cell_measurement_theta_max     35.15
_cell_measurement_temperature     123(2)
_exptl_crystal_description     Prism
_exptl_crystal_colour     colourless
_exptl_crystal_size_max     0.55
_exptl_crystal_size_mid     0.44
_exptl_crystal_size_min     0.30
_exptl_crystal_size_rad     ?
_exptl_crystal_density_diffrn     1.297
_exptl_crystal_density_meas     ?
_exptl_crystal_density_method     'Not Measured'
_exptl_crystal_F_000     344
_exptl_absorpt_coefficient_mu     0.090
_exptl_absorpt_correction_type     refdelf
_exptl_absorpt_process_details     '(XABS2; Parkin <i>et al.</i>, 1995)'
_exptl_absorpt_correction_T_min     0.952
_exptl_absorpt_correction_T_max     0.974
_exptl_special_details
;
Absorption correction: XABS2 (Parkin et al., 1995);
cubic fit to sin\q/\l - 24 parameters
;
_diffrn_ambient_temperature     123(2)
_diffrn_radiation_type     MoK\a
_diffrn_radiation_wavelength     0.71073
_diffrn_radiation_source     'Enhance (Mo) X-ray Source'
_diffrn_radiation_monochromator     graphite
_diffrn_measurement_device_type     'Oxford Diffraction Xcalibur Ruby Gemini'
_diffrn_measurement_method     '\w scans'
_diffrn_detector_area_resol_mean     10.5081
_diffrn_reflns_number     1840
_diffrn_reflns_av_R_equivalents     0.0000
_diffrn_reflns_av_sigmaI/netI     0.0388
_diffrn_reflns_theta_min     2.84
_diffrn_reflns_theta_max     35.24
_diffrn_reflns_theta_full     25.50
_diffrn_measured_fraction_theta_max     0.925
_diffrn_measured_fraction_theta_full     1.000
_diffrn_reflns_limit_h_min     0
_diffrn_reflns_limit_h_max     22
_diffrn_reflns_limit_k_min     0
_diffrn_reflns_limit_k_max     11
_diffrn_reflns_limit_l_min     0
_diffrn_reflns_limit_l_max     13
_diffrn_reflns_reduction_process
;
;
_diffrn_standards_number     ?
_diffrn_standards_interval_count     ?
_diffrn_standards_interval_time     ?
_diffrn_standards_decay_%     ?
_refine_special_details
;
Refinement on <i>F</i>^2^ for ALL reflections except those flagged by the user
for potential systematic errors. Weighted <i>R</i>-factors <i>wR</i> and all
goodnesses of fit <i>S</i> are based on <i>F</i>^2^, conventional
<i>R</i>-factors <i>R</i> are based on <i>F</i>, with <i>F</i> set to zero for
negative <i>F</i>^2^. The observed criterion of <i>F</i>^2^ > \s(<i>F</i>^2^)
is used only for calculating -<i>R</i>-factor-obs <i>etc</i>. and is not
relevant to the choice of reflections for refinement. <i>R</i>-factors based
on <i>F</i>^2^ are statistically about twice as large as those based on
<i>F</i>, and <i>R</i>-factors based on ALL data will be even larger.
;
_reflns_number_total     1840
_reflns_number_gt     1454
_reflns_threshold_expression     I>2\s(I)
_refine_ls_structure_factor_coef     Fsqd
_refine_ls_matrix_type     full
_refine_ls_R_factor_all     0.0680
_refine_ls_R_factor_gt     0.0522
_refine_ls_wR_factor_gt     0.1244
_refine_ls_wR_factor_ref     0.1334
_refine_ls_goodness_of_fit_ref     1.085
_refine_ls_restrained_S_all     1.085
_refine_ls_number_reflns     1840
_refine_ls_number_parameters     71
_refine_ls_number_restraints     0
_refine_ls_number_constraints     ?
_refine_ls_hydrogen_treatment     constr
_refine_ls_weighting_scheme     calc
_refine_ls_weighting_details
         'calc w=1/[\s^2^(Fo^2^)+(0.0591P)^2^+0.0987P] where P=(Fo^2^+2Fc^2^)/3'
_atom_sites_solution_hydrogens     geom
_atom_sites_solution_primary     direct
_atom_sites_solution_secondary     difmap
_refine_ls_shift/su_max     0.000
_refine_ls_shift/su_mean     0.000
_refine_diff_density_max     0.337
_refine_diff_density_min     -0.304
_refine_ls_extinction_method     'none'
_refine_ls_abs_structure_details     ?
_refine_ls_abs_structure_Flack     .
loop_
    _atom_type_symbol
    _atom_type_description
    _atom_type_scat_dispersion_real
    _atom_type_scat_dispersion_imag
    _atom_type_scat_source
    C C 0.0033 0.0016 ' International Tables Vol C Tables 4.2.6.8 and 6.1.1.4'
    H H 0.0000 0.0000 ' International Tables Vol C Tables 4.2.6.8 and 6.1.1.4'
    O O 0.0106 0.0060 ' International Tables Vol C Tables 4.2.6.8 and 6.1.1.4'
_computing_data_collection     '<i>CrysAlis PRO</i> (Oxford Diffraction, 2007)'
_computing_cell_refinement     '<i>CrysAlis PRO</i> (Oxford Diffraction, 2007)'
_computing_data_reduction     '<i>CrysAlis RED</i> (Oxford Diffraction, 2007)'
_computing_structure_solution     'SHELXS97 (Sheldrick, 2008)'
_computing_structure_refinement     'SHELXL97 (Sheldrick, 2008)'
_computing_molecular_graphics     '<i>ORTEP-3</i> (Farrugia, 1997)'
_computing_publication_material
                  '<i>WinGX</i> (Farrugia, 1999) and <i>PLATON</i> (Spek, 2009)'
loop_
    _atom_site_type_symbol
    _atom_site_label
    _atom_site_fract_x
    _atom_site_fract_y
    _atom_site_fract_z
    _atom_site_U_iso_or_equiv
    _atom_site_thermal_displace_type
    _atom_site_calc_flag
    _atom_site_refinement_flags
    _atom_site_occupancy
    _atom_site_disorder_assembly
    _atom_site_disorder_group
    O O1 0.99217(7) 0.25000 0.38584(11) 0.0216(3) Uani d S 1.000 . .
    O O2 1.13652(7) 0.25000 0.28045(13) 0.0260(3) Uani d S 1.000 . .
    C C1 0.90567(9) 0.25000 0.14603(15) 0.0159(3) Uani d S 1.000 . .
    C C2 0.83829(9) 0.25000 0.02623(16) 0.0193(3) Uani d S 1.000 . .
    C C3 0.86910(10) 0.25000 -0.13404(16) 0.0211(3) Uani d S 1.000 . .
    C C4 0.96384(10) 0.25000 -0.17273(16) 0.0208(3) Uani d S 1.000 . .
    C C5 1.03071(9) 0.25000 -0.05143(16) 0.0192(3) Uani d S 1.000 . .
    C C6 0.99948(9) 0.25000 0.10807(15) 0.0165(3) Uani d S 1.000 . .
    C C7 1.05334(9) 0.25000 0.25962(15) 0.0189(3) Uani d S 1.000 . .
    C C8 0.89464(9) 0.25000 0.32851(15) 0.0175(3) Uani d S 1.000 . .
    C C9 0.84773(7) 0.07067(15) 0.39183(12) 0.0229(3) Uani d . 1.000 . .
    H H2 0.77510 0.25000 0.05140 0.0230 Uiso c SR 1.000 . .
    H H3 0.82540 0.25000 -0.21720 0.0250 Uiso c SR 1.000 . .
    H H4 0.98220 0.25000 -0.28070 0.0250 Uiso c SR 1.000 . .
    H H5 1.09400 0.25000 -0.07580 0.0230 Uiso c SR 1.000 . .
    H H9A 0.88010 -0.03960 0.35190 0.0340 Uiso c R 1.000 . .
    H H9B 0.78420 0.06740 0.35560 0.0340 Uiso c R 1.000 . .
    H H9C 0.84920 0.07080 0.50800 0.0340 Uiso c R 1.000 . .
loop_
    _atom_site_aniso_label
    _atom_site_aniso_U_11
    _atom_site_aniso_U_22
    _atom_site_aniso_U_33
    _atom_site_aniso_U_12
    _atom_site_aniso_U_13
    _atom_site_aniso_U_23
    O1 0.0185(4) 0.0326(5) 0.0136(4) 0.0000 -0.0019(4) 0.0000
    O2 0.0169(4) 0.0368(6) 0.0242(5) 0.0000 -0.0042(4) 0.0000
    C1 0.0169(5) 0.0170(5) 0.0137(5) 0.0000 0.0004(4) 0.0000
    C2 0.0176(5) 0.0251(6) 0.0153(5) 0.0000 -0.0002(5) 0.0000
    C3 0.0220(6) 0.0270(6) 0.0143(5) 0.0000 -0.0021(5) 0.0000
    C4 0.0246(6) 0.0248(6) 0.0131(5) 0.0000 0.0025(5) 0.0000
    C5 0.0185(5) 0.0213(5) 0.0177(5) 0.0000 0.0031(5) 0.0000
    C6 0.0176(5) 0.0173(5) 0.0147(5) 0.0000 0.0003(4) 0.0000
    C7 0.0182(6) 0.0214(5) 0.0172(5) 0.0000 -0.0011(5) 0.0000
    C8 0.0164(5) 0.0232(6) 0.0130(5) 0.0000 -0.0007(4) 0.0000
    C9 0.0259(5) 0.0244(4) 0.0185(4) -0.0011(4) 0.0028(3) 0.0028(3)
_geom_special_details
;
Bond distances, angles <i>etc</i>. have been calculated using the rounded
fractional coordinates. All su's are estimated from the variances of the
(full) variance-covariance matrix. The cell e.s.d.'s are taken into account in
the estimation of distances, angles and torsion angles
;
loop_
    _geom_bond_atom_site_label_1
    _geom_bond_atom_site_label_2
    _geom_bond_site_symmetry_1
    _geom_bond_site_symmetry_2
    _geom_bond_distance
    _geom_bond_publ_flag
    O1 C7 . . 1.3631(16) no
    O1 C8 . . 1.4779(16) no
    O2 C7 . . 1.2063(16) no
    C1 C2 . . 1.3837(18) no
    C1 C6 . . 1.3826(18) no
    C1 C8 . . 1.5157(18) no
    C2 C3 . . 1.3958(19) no
    C3 C4 . . 1.397(2) no
    C4 C5 . . 1.3875(19) no
    C5 C6 . . 1.3917(18) no
    C6 C7 . . 1.4714(18) no
    C8 C9 . . 1.5185(13) no
    C8 C9 . 8_555 1.5185(13) no
    C2 H2 . . 0.9300 no
    C3 H3 . . 0.9300 no
    C4 H4 . . 0.9300 no
    C5 H5 . . 0.9300 no
    C9 H9A . . 0.9600 no
    C9 H9B . . 0.9600 no
    C9 H9C . . 0.9600 no
loop_
    _geom_angle_atom_site_label_1
    _geom_angle_atom_site_label_2
    _geom_angle_atom_site_label_3
    _geom_angle_site_symmetry_1
    _geom_angle_site_symmetry_2
    _geom_angle_site_symmetry_3
    _geom_angle
    _geom_angle_publ_flag
    C7 O1 C8 . . . 111.41(9) no
    C2 C1 C6 . . . 121.23(12) no
    C2 C1 C8 . . . 129.66(12) no
    C6 C1 C8 . . . 109.11(11) no
    C1 C2 C3 . . . 117.19(12) no
    C2 C3 C4 . . . 121.70(12) no
    C3 C4 C5 . . . 120.54(12) no
    C4 C5 C6 . . . 117.44(12) no
    C1 C6 C5 . . . 121.90(12) no
    C1 C6 C7 . . . 108.59(11) no
    C5 C6 C7 . . . 129.51(12) no
    O1 C7 O2 . . . 121.90(12) no
    O1 C7 C6 . . . 108.20(11) no
    O2 C7 C6 . . . 129.90(12) no
    O1 C8 C1 . . . 102.69(10) no
    O1 C8 C9 . . . 108.04(7) no
    O1 C8 C9 . . 8_555 108.04(7) no
    C1 C8 C9 . . . 112.89(7) no
    C1 C8 C9 . . 8_555 112.89(7) no
    C9 C8 C9 . . 8_555 111.68(10) no
    C1 C2 H2 . . . 121.00 no
    C3 C2 H2 . . . 121.00 no
    C2 C3 H3 . . . 119.00 no
    C4 C3 H3 . . . 119.00 no
    C3 C4 H4 . . . 120.00 no
    C5 C4 H4 . . . 120.00 no
    C4 C5 H5 . . . 121.00 no
    C6 C5 H5 . . . 121.00 no
    C8 C9 H9A . . . 109.00 no
    C8 C9 H9B . . . 109.00 no
    C8 C9 H9C . . . 110.00 no
    H9A C9 H9B . . . 109.00 no
    H9A C9 H9C . . . 109.00 no
    H9B C9 H9C . . . 109.00 no
loop_
    _geom_torsion_atom_site_label_1
    _geom_torsion_atom_site_label_2
    _geom_torsion_atom_site_label_3
    _geom_torsion_atom_site_label_4
    _geom_torsion_site_symmetry_1
    _geom_torsion_site_symmetry_2
    _geom_torsion_site_symmetry_3
    _geom_torsion_site_symmetry_4
    _geom_torsion
    _geom_torsion_publ_flag
    C7 O1 C8 C9 . . . . 119.51(7) no
    C8 O1 C7 O2 . . . . 180.00 no
    C8 O1 C7 C6 . . . . 0.00 no
    C7 O1 C8 C1 . . . . 0.00 no
    C8 C1 C2 C3 . . . . 180.00 no
    C2 C1 C6 C5 . . . . 0.00 no
    C2 C1 C6 C7 . . . . 180.00 no
    C6 C1 C2 C3 . . . . 0.00 no
    C6 C1 C8 O1 . . . . 0.00 no
    C6 C1 C8 C9 . . . . -116.08(8) no
    C8 C1 C6 C7 . . . . 0.00 no
    C2 C1 C8 O1 . . . . 180.00 no
    C8 C1 C6 C5 . . . . 180.00 no
    C2 C1 C8 C9 . . . . 63.92(8) no
    C1 C2 C3 C4 . . . . 0.00 no
    C2 C3 C4 C5 . . . . 0.00 no
    C3 C4 C5 C6 . . . . 0.00 no
    C4 C5 C6 C1 . . . . 0.00 no
    C4 C5 C6 C7 . . . . 180.00 no
    C1 C6 C7 O2 . . . . 180.00 no
    C5 C6 C7 O1 . . . . 180.00 no
    C5 C6 C7 O2 . . . . 0.00 no
    C1 C6 C7 O1 . . . . 0.00 no
loop_
    _geom_hbond_atom_site_label_D
    _geom_hbond_atom_site_label_H
    _geom_hbond_atom_site_label_A
    _geom_hbond_site_symmetry_A
    _geom_hbond_distance_DH
    _geom_hbond_distance_HA
    _geom_hbond_distance_DA
    _geom_hbond_angle_DHA
    _geom_hbond_publ_flag
    C2 H2 O2 3_455 0.93 2.43 3.3072(17) 158 yes
