# Supplementary material for: 3,3-Dimethyl-2-benzofuran-1(3H)-one
Source: Acta Crystallogr Sect E Struct Rep Online. 2011 Dec 14;68(Pt 1):o113. doi: 10.1107/S1600536811052913 (PMC3254460; doi:10.1107/S1600536811052913)
Supplement: Supplementary file 2 [file e-68-0o113-Isup2.hkl]

# 
# h,k,l, Fc-squared, Fo-squared, sigma(Fo-squared) and status flag 
# 
data_I
_shelx_title ' HSY-1106 in Pnma' 
_shelx_refln_list_code          4 
_shelx_F_calc_maximum      164.52 
_exptl_crystal_F_000       344.00 
_reflns_d_resolution_high  0.6159 
 
loop_ 
 _symmetry_equiv_pos_as_xyz 
 'x, y, z' 
 '-x+1/2, -y, z+1/2' 
 'x+1/2, -y+1/2, -z+1/2' 
 '-x, y+1/2, -z' 
 '-x, -y, -z' 
 'x-1/2, y, -z-1/2' 
 '-x-1/2, y-1/2, z-1/2' 
 'x, -y-1/2, z' 
 
_cell_length_a    14.3537 
_cell_length_b     7.0069 
_cell_length_c     8.2605 
_cell_angle_alpha  90.000 
_cell_angle_beta   90.000 
_cell_angle_gamma  90.000 
 
_shelx_F_squared_multiplier     1.000 
 
loop_ 
 _refln_index_h 
 _refln_index_k 
 _refln_index_l 
 _refln_F_squared_calc 
 _refln_F_squared_meas 
 _refln_F_squared_sigma 
 _refln_observed_status 
   2   0   0     6957.63     5767.64     88.96 o 
   4   0   0     1742.76     1661.75     21.16 o 
   6   0   0     3830.51     4196.23     60.05 o 
   8   0   0     2042.22     2596.83     32.85 o 
  10   0   0      121.04      115.23      4.34 o 
  12   0   0       10.44        8.14      1.39 o 
  14   0   0       66.69       67.61      3.89 o 
  16   0   0       58.55       54.36      6.53 o 
  18   0   0        9.51        6.95      3.28 o 
  20   0   0      133.42      135.80     10.96 o 
  22   0   0       31.45       35.31      5.84 o 
   2   1   0     3555.30     3740.89     88.58 o 
   4   1   0      237.64      207.36      3.01 o 
   6   1   0      219.26      245.23      4.95 o 
   8   1   0       10.62       14.06      0.76 o 
  10   1   0        1.95        1.31      0.48 o 
  12   1   0      234.53      206.49      4.43 o 
  14   1   0      403.43      381.36      8.89 o 
  16   1   0        7.75        7.78      1.49 o 
  18   1   0       26.87       27.03      3.58 o 
  20   1   0       46.77       40.63      6.10 o 
  22   1   0        9.99       11.34      3.61 o 
   0   2   0    27068.13    24303.20    268.08 o 
   2   2   0     8083.99     8395.09     94.06 o 
   4   2   0      108.62      103.45      7.72 o 
   6   2   0      416.28      485.91     19.15 o 
   8   2   0      862.40     1064.51     15.70 o 
  10   2   0      102.33      120.21      3.85 o 
  12   2   0        6.36        8.22      1.28 o 
  14   2   0        5.68        5.39      1.64 o 
  16   2   0        6.29        3.14      1.34 o 
  18   2   0       10.99        9.56      2.06 o 
  20   2   0       22.47       26.56      5.06 o 
   2   3   0        0.89        4.50      4.83 o 
   4   3   0      224.88      237.65     17.28 o 
   6   3   0        5.51       14.85      2.65 o 
   8   3   0      478.20      485.99     29.14 o 
  10   3   0        0.86        0.38      0.70 o 
  12   3   0      628.43      593.69     12.31 o 
  14   3   0       83.13       84.69      4.31 o 
  16   3   0       34.63       33.94      3.53 o 
  18   3   0        5.01        2.55      1.45 o 
  20   3   0       18.74       20.24      4.41 o 
   0   4   0    10379.88    10457.27    155.42 o 
   2   4   0     2110.43     2261.01     29.01 o 
   4   4   0        3.59        3.17      1.00 o 
   6   4   0      293.42      295.88     33.83 o 
   8   4   0      508.30      507.59     37.78 o 
  10   4   0       16.66       15.14      1.85 o 
  12   4   0        2.08        3.56      1.28 o 
  14   4   0        0.38       -0.78      1.07 o 
  16   4   0        0.08       -2.04      2.72 o 
  18   4   0        8.27        7.40      2.89 o 
  20   4   0       32.08       36.72      6.02 o 
   2   5   0      548.65      511.94     17.27 o 
   4   5   0       68.52       71.93      3.54 o 
   6   5   0      126.17      115.19      9.49 o 
   8   5   0        0.82       -0.14      0.86 o 
  10   5   0        1.68        2.04      1.29 o 
  12   5   0       44.90       44.25      3.37 o 
  14   5   0      229.55      229.26     13.37 o 
  16   5   0        0.79       -1.50      2.11 o 
  18   5   0       32.36       37.71      4.33 o 
  20   5   0       22.29       17.91      2.91 o 
   0   6   0     4765.05     4757.58     83.28 o 
   2   6   0      493.08      481.29     10.30 o 
   4   6   0       74.38       67.97      4.58 o 
   6   6   0      340.59      380.86      9.67 o 
   8   6   0      231.41      224.64     14.56 o 
  10   6   0       21.73       21.36      2.69 o 
  12   6   0        6.03        8.91      1.99 o 
  14   6   0        7.11        1.89      2.11 o 
  16   6   0       26.65       31.90      5.65 o 
  18   6   0        6.12        6.19      1.89 o 
   2   7   0       95.40       81.71      3.81 o 
   4   7   0        0.31        0.21      0.79 o 
   6   7   0       52.49       48.53      2.94 o 
   8   7   0       28.11       32.85      2.60 o 
  10   7   0        0.10        1.05      2.28 o 
  12   7   0       75.17       87.24      9.01 o 
  14   7   0       67.29       70.94      8.65 o 
  16   7   0        4.15        3.62      2.50 o 
   0   8   0      858.70      790.25     24.43 o 
   2   8   0      364.29      352.05     13.91 o 
   4   8   0       13.23       13.43      2.41 o 
   6   8   0        2.96        3.95      1.21 o 
   8   8   0       53.30       55.35      4.71 o 
  10   8   0       35.16       39.12      4.01 o 
  12   8   0        2.25       -0.17      3.03 o 
  14   8   0       10.51       10.52      3.50 o 
   2   9   0        8.84        6.28      1.89 o 
   4   9   0        3.96        4.50      3.08 o 
   6   9   0       15.03       15.86      2.76 o 
   8   9   0       50.14       50.57      5.09 o 
  10   9   0        0.03       -3.29      3.30 o 
  12   9   0       59.85       60.03      8.12 o 
   0  10   0      557.01      592.89     25.69 o 
   2  10   0      109.66      110.58      8.35 o 
   4  10   0        1.82       -0.41      2.12 o 
   6  10   0       19.37       14.14      2.79 o 
   8  10   0       28.23       39.89      6.45 o 
   2  11   0       58.43       51.53      7.07 o 
   4  11   0        5.56        6.21      2.77 o 
   1   0   1      351.94      359.56      6.66 o 
   2   0   1       35.38       27.64      1.64 o 
   3   0   1      781.24      736.30     11.14 o 
   4   0   1      137.59      101.49      4.35 o 
   5   0   1        8.52        8.20      0.56 o 
   6   0   1       88.24      102.82      2.73 o 
   7   0   1      178.06      156.11      4.72 o 
   8   0   1      489.38      523.90      6.68 o 
   9   0   1       11.99       11.77      0.92 o 
  10   0   1      110.26      102.58      3.25 o 
  11   0   1        0.26        0.56      0.77 o 
  12   0   1      309.61      284.67      6.87 o 
  13   0   1       69.20       76.04      3.63 o 
  14   0   1      557.93      549.01     10.81 o 
  15   0   1       60.82       69.21      3.66 o 
  16   0   1        2.42        5.63      1.34 o 
  17   0   1        3.28        1.82      1.63 o 
  18   0   1       42.65       36.26      4.06 o 
  19   0   1       22.17       21.95      3.30 o 
  20   0   1       69.43       72.65      5.72 o 
  21   0   1        6.86        8.34      3.15 o 
  22   0   1       32.91       30.32      5.20 o 
   0   1   1     6891.78     6158.67     95.92 o 
   1   1   1      297.72      312.71     21.26 o 
   2   1   1      466.60      413.84      8.52 o 
   3   1   1        1.60        2.87      0.57 o 
   4   1   1      433.25      446.77      5.08 o 
   5   1   1      343.46      335.57      6.08 o 
   6   1   1       29.34       27.21      0.97 o 
   7   1   1       74.73       84.42      1.57 o 
   8   1   1      359.39      428.80      5.74 o 
   9   1   1       25.32       26.93      1.18 o 
  10   1   1       91.12       90.29      2.45 o 
  11   1   1       96.78      113.51      2.47 o 
  12   1   1      154.75      135.19      2.83 o 
  13   1   1       35.18       38.31      1.53 o 
  14   1   1      127.64      117.70      2.92 o 
  15   1   1        9.81       11.81      1.43 o 
  16   1   1       16.63       19.91      1.78 o 
  17   1   1        4.89        7.40      1.41 o 
  18   1   1       79.94       82.57      4.91 o 
  19   1   1        1.75        1.37      1.50 o 
  20   1   1      157.01      168.25      7.04 o 
  21   1   1       14.50       16.21      2.92 o 
  22   1   1       25.63       31.04      3.77 o 
   1   2   1     2101.80     2008.22     32.00 o 
   2   2   1     1282.21     1229.77     14.27 o 
   3   2   1      712.21      706.84     13.11 o 
   4   2   1      116.38      130.74      4.66 o 
   5   2   1       16.92       15.48      0.94 o 
   6   2   1       10.75        6.68      0.66 o 
   7   2   1      144.63      155.03      4.75 o 
   8   2   1      969.02      934.90     10.19 o 
   9   2   1      172.70      166.79      4.00 o 
  10   2   1      108.69      113.50      2.34 o 
  11   2   1       57.44       59.14      1.41 o 
  12   2   1      618.33      602.15      6.88 o 
  13   2   1       14.38       18.71      1.51 o 
  14   2   1      274.06      255.64      5.44 o 
  15   2   1       78.65       81.17      2.88 o 
  16   2   1       14.01       20.40      1.77 o 
  17   2   1       64.78       65.97      3.52 o 
  18   2   1        1.11        1.09      1.40 o 
  19   2   1        0.02        0.83      3.53 o 
  20   2   1       41.28       41.42      4.33 o 
  21   2   1        0.91        0.75      1.56 o 
  22   2   1        8.95        9.50      3.17 o 
   0   3   1      899.60      943.91     10.96 o 
   1   3   1     1357.83     1336.67     12.31 o 
   2   3   1      594.39      628.80      7.95 o 
   3   3   1       27.07       27.23      1.63 o 
   4   3   1       19.46       22.73      0.90 o 
   5   3   1     1158.45     1106.37     38.71 o 
   6   3   1       65.68       65.13      3.19 o 
   7   3   1        2.31        2.09      0.54 o 
   8   3   1      168.65      156.40      8.03 o 
   9   3   1       35.12       32.49      1.59 o 
  10   3   1      299.04      289.70     14.38 o 
  11   3   1      340.61      339.53      5.90 o 
  12   3   1       55.41       49.70      2.15 o 
  13   3   1       40.25       41.56      2.00 o 
  14   3   1       22.78       20.90      1.76 o 
  15   3   1       26.17       27.44      2.03 o 
  16   3   1       74.38       75.90      3.45 o 
  17   3   1       27.22       27.75      2.33 o 
  18   3   1       69.41       75.73      4.52 o 
  19   3   1       17.19       18.16      2.30 o 
  20   3   1       68.35       80.19      6.02 o 
  21   3   1        0.02        0.68      2.20 o 
   1   4   1      355.39      398.30      4.34 o 
   2   4   1      141.09      139.21      2.46 o 
   3   4   1       47.37       43.94      1.94 o 
   4   4   1       10.30       10.40      0.63 o 
   5   4   1       12.30       13.79      1.40 o 
   6   4   1        3.01        3.80      0.55 o 
   7   4   1       25.05       30.87      2.02 o 
   8   4   1      403.47      405.26     17.04 o 
   9   4   1       62.24       57.86      2.72 o 
  10   4   1       45.95       48.59      2.24 o 
  11   4   1       12.35       13.78      1.28 o 
  12   4   1      323.12      316.70      6.16 o 
  13   4   1        1.62        1.29      0.89 o 
  14   4   1      214.31      222.89      6.84 o 
  15   4   1       49.63       50.01      2.85 o 
  16   4   1        5.42        6.83      1.58 o 
  17   4   1       29.08       23.10      3.49 o 
  18   4   1        4.48        3.06      1.24 o 
  19   4   1        0.52       -0.98      1.11 o 
  20   4   1       29.90       31.82      3.11 o 
  21   4   1        1.18        4.33      1.99 o 
   0   5   1      991.45      998.36     13.32 o 
   1   5   1        6.07        7.79      0.93 o 
   2   5   1       51.41       58.34      2.02 o 
   3   5   1        0.29        1.25      0.45 o 
   4   5   1       90.95       78.76      3.23 o 
   5   5   1       21.31       22.38      1.17 o 
   6   5   1       14.10       12.85      1.01 o 
   7   5   1       31.11       36.11      2.04 o 
   8   5   1       73.76       64.93      2.72 o 
   9   5   1       26.46       25.46      1.77 o 
  10   5   1       22.97       23.88      1.70 o 
  11   5   1       17.02       17.02      1.49 o 
  12   5   1       97.95       95.14      3.49 o 
  13   5   1        8.47        9.57      1.93 o 
  14   5   1       62.40       59.26      4.37 o 
  15   5   1       11.90        7.55      2.24 o 
  16   5   1        2.12        0.75      1.21 o 
  17   5   1        0.96       -0.75      1.27 o 
  18   5   1       47.97       40.02      4.16 o 
  19   5   1        0.03        2.05      1.34 o 
  20   5   1      104.95       93.41      5.25 o 
   1   6   1       51.08       55.19      2.25 o 
   2   6   1        0.35        0.54      0.64 o 
   3   6   1       36.88       37.22      1.79 o 
   4   6   1       10.14        9.44      0.80 o 
   5   6   1        3.92        2.47      0.54 o 
   6   6   1       22.91       18.30      1.32 o 
   7   6   1        3.51        2.10      0.70 o 
   8   6   1       75.05       80.05      4.11 o 
   9   6   1        0.04        0.45      0.78 o 
  10   6   1       29.09       34.21      2.41 o 
  11   6   1        0.33        0.54      0.86 o 
  12   6   1       91.07       98.42      4.86 o 
  13   6   1       13.42       15.23      2.16 o 
  14   6   1      190.28      210.67      9.86 o 
  15   6   1       17.52       16.69      2.99 o 
  16   6   1        0.32       -1.31      2.02 o 
  17   6   1        1.69       -0.13      1.71 o 
  18   6   1       16.87       14.04      2.57 o 
  19   6   1        6.85        5.55      1.80 o 
   0   7   1      216.88      203.25      8.20 o 
   1   7   1       36.70       33.12      2.13 o 
   2   7   1       42.52       43.11      2.18 o 
   3   7   1        2.35        3.84      0.82 o 
   4   7   1       13.83       11.75      1.12 o 
   5   7   1       55.97       56.49      2.57 o 
   6   7   1        3.08        3.86      0.79 o 
   7   7   1        2.99        2.88      0.75 o 
   8   7   1       20.62       20.23      1.67 o 
   9   7   1        0.73        2.37      0.94 o 
  10   7   1       48.83       57.38      3.19 o 
  11   7   1       36.55       38.66      3.24 o 
  12   7   1       39.66       42.19      3.46 o 
  13   7   1        5.75        6.15      5.32 o 
  14   7   1       12.11        9.51      2.36 o 
  15   7   1        0.13       -0.16      1.77 o 
  16   7   1        7.54        9.35      2.54 o 
  17   7   1        2.79        3.26      1.76 o 
   1   8   1      135.96      128.80      4.71 o 
   2   8   1       31.40       28.78      2.25 o 
   3   8   1       21.00       21.95      1.76 o 
   4   8   1        5.95        8.13      1.27 o 
   5   8   1        7.93        6.21      1.15 o 
   6   8   1        1.24        0.22      1.30 o 
   7   8   1       49.31       49.59      2.73 o 
   8   8   1      133.43      141.02      4.65 o 
   9   8   1       19.97       23.60      2.08 o 
  10   8   1        7.67        5.96      1.62 o 
  11   8   1        5.15        3.83      2.08 o 
  12   8   1      115.99      117.56      7.77 o 
  13   8   1       10.93       11.24      2.79 o 
  14   8   1       43.66       46.15      7.70 o 
   0   9   1       43.09       51.25      7.23 o 
   1   9   1       43.09       39.61      2.63 o 
   2   9   1       26.45       26.86      2.76 o 
   3   9   1        4.38        5.71      1.57 o 
   4   9   1        0.15        2.77      1.63 o 
   5   9   1       59.14       64.74      4.36 o 
   6   9   1       12.34       12.10      1.98 o 
   7   9   1        0.02        0.72      1.65 o 
   8   9   1        4.46        4.26      1.34 o 
   9   9   1        0.83        0.14      1.65 o 
  10   9   1       43.91       47.00      4.63 o 
  11   9   1       34.69       40.55      6.77 o 
  12   9   1       13.93       18.82      4.63 o 
   1  10   1       32.29       27.32      2.42 o 
   2  10   1        0.07       -0.44      1.15 o 
   3  10   1        2.11        3.58      1.29 o 
   4  10   1        0.27       -0.73      1.30 o 
   5  10   1        3.77        2.88      1.37 o 
   6  10   1        7.72        5.70      1.49 o 
   7  10   1        3.05        0.09      2.03 o 
   8  10   1       24.33       22.12      3.46 o 
   0  11   1       60.19       61.09      7.88 o 
   1  11   1        0.05        4.81      3.29 o 
   2  11   1        4.31        6.28      3.07 o 
   3  11   1        0.04        0.40      2.77 o 
   4  11   1        7.73        7.34      2.73 o 
   0   0   2      485.86      488.66     10.09 o 
   1   0   2     1483.01     1455.17     14.33 o 
   2   0   2      249.48      211.88      2.60 o 
   3   0   2      174.46      168.63      4.93 o 
   4   0   2      422.49      456.40      6.10 o 
   5   0   2      570.92      574.91     10.47 o 
   6   0   2      590.40      667.91      8.81 o 
   7   0   2       59.20       60.04      1.67 o 
   8   0   2        7.90        4.59      0.56 o 
   9   0   2      465.30      483.99      8.87 o 
  10   0   2        6.37        3.95      1.05 o 
  11   0   2        8.19        9.25      1.07 o 
  12   0   2      258.23      287.53      6.47 o 
  13   0   2        8.79        8.71      2.06 o 
  14   0   2        0.02       -0.09      1.77 o 
  15   0   2       10.98       19.16      2.15 o 
  16   0   2       59.55       54.87      3.43 o 
  17   0   2        0.60        6.57      2.16 o 
  18   0   2        1.92        3.14      2.68 o 
  19   0   2        6.35        5.80      2.97 o 
  20   0   2       10.22        9.69      3.60 o 
  21   0   2       35.54       36.18      5.78 o 
   1   1   2     3057.89     2801.85     20.47 o 
   2   1   2      615.52      584.64      5.16 o 
   3   1   2       12.79       15.69      0.75 o 
   4   1   2      616.54      659.82      7.69 o 
   5   1   2       32.67       28.11      1.97 o 
   6   1   2      228.47      237.11      4.56 o 
   7   1   2      720.85      771.83     15.08 o 
   8   1   2      226.40      246.69      6.18 o 
   9   1   2        8.95       15.88      1.52 o 
  10   1   2       34.50       28.43      4.03 o 
  11   1   2      317.69      304.97      7.27 o 
  12   1   2      467.23      517.62     10.39 o 
  13   1   2       66.55       61.55      3.46 o 
  14   1   2       22.04       22.31      1.86 o 
  15   1   2        1.92        4.94      1.03 o 
  16   1   2        9.50       10.54      1.84 o 
  17   1   2        7.96       10.82      1.65 o 
  18   1   2        5.47        8.67      1.94 o 
  19   1   2       17.88       22.98      2.74 o 
  20   1   2       11.71       12.89      2.23 o 
  21   1   2        3.70        4.67      1.82 o 
   0   2   2      902.10      860.55     17.61 o 
   1   2   2      372.22      324.82     16.21 o 
   2   2   2       65.80       69.14      2.58 o 
   3   2   2        0.43        0.50      0.97 o 
   4   2   2      703.30      659.65     10.67 o 
   5   2   2      183.52      159.77      3.06 o 
   6   2   2      138.43      163.22      4.82 o 
   7   2   2        0.23        0.37      0.28 o 
   8   2   2       12.23        8.77      0.94 o 
   9   2   2       17.00       18.36      1.40 o 
  10   2   2       64.74       49.56      2.70 o 
  11   2   2      220.60      233.09      8.40 o 
  12   2   2      160.67      174.32      7.94 o 
  13   2   2        0.08        0.00      0.82 o 
  14   2   2        5.59        5.31      1.16 o 
  15   2   2       58.61       59.00      3.09 o 
  16   2   2       26.39       24.08      2.11 o 
  17   2   2       30.86       34.05      2.62 o 
  18   2   2        2.81        6.47      1.38 o 
  19   2   2       42.51       43.40      3.57 o 
  20   2   2       20.80       22.69      3.91 o 
  21   2   2        0.19        0.73      1.46 o 
   1   3   2      395.67      361.47     11.33 o 
   2   3   2       40.09       31.16      2.28 o 
   3   3   2      581.29      491.85     52.68 o 
   4   3   2      145.68      128.56      8.40 o 
   5   3   2        2.46        4.35      0.77 o 
   6   3   2       30.86       29.65      1.69 o 
   7   3   2       28.59       29.77      1.55 o 
   8   3   2       35.99       39.05      1.91 o 
   9   3   2      142.95      150.17      5.63 o 
  10   3   2       28.81       23.74      1.34 o 
  11   3   2       95.79       79.14      4.19 o 
  12   3   2      239.00      235.23      8.63 o 
  13   3   2      352.44      357.55     10.28 o 
  14   3   2       31.99       35.16      3.40 o 
  15   3   2        8.27       11.04      1.64 o 
  16   3   2        2.28        3.42      1.37 o 
  17   3   2       12.55       12.20      1.76 o 
  18   3   2       12.77       13.72      2.11 o 
  19   3   2       72.58       72.92      4.42 o 
  20   3   2        9.62       10.09      2.40 o 
  21   3   2       10.62        7.98      2.01 o 
   0   4   2      256.93      249.67      6.75 o 
   1   4   2        5.10        7.13      0.88 o 
   2   4   2       25.10       25.69      3.22 o 
   3   4   2        5.54        6.16      1.87 o 
   4   4   2      234.55      224.09      6.57 o 
   5   4   2        4.98        6.46      0.69 o 
   6   4   2      113.09      117.40      5.25 o 
   7   4   2        0.31       -0.08      0.49 o 
   8   4   2        3.33        2.04      0.51 o 
   9   4   2       45.41       41.68      2.14 o 
  10   4   2       20.71       19.40      1.49 o 
  11   4   2       91.91       82.18      4.37 o 
  12   4   2      109.59      110.23      4.61 o 
  13   4   2        3.32        3.57      1.31 o 
  14   4   2        1.32        2.64      1.05 o 
  15   4   2       19.58       18.21      2.69 o 
  16   4   2       21.54       17.70      2.12 o 
  17   4   2       14.32       18.17      3.00 o 
  18   4   2        0.96        2.67      1.65 o 
  19   4   2       20.61       18.52      2.44 o 
  20   4   2       13.94        9.96      1.76 o 
  21   4   2        2.06        0.70      1.75 o 
   1   5   2      450.16      423.49      9.30 o 
   2   5   2       99.79      100.00      3.07 o 
   3   5   2       30.72       27.41      1.82 o 
   4   5   2      111.25      111.25      4.60 o 
   5   5   2        8.29        8.72      1.03 o 
   6   5   2       44.03       42.51      1.48 o 
   7   5   2      236.13      215.28      9.85 o 
   8   5   2       74.02       86.40      4.64 o 
   9   5   2        4.78        8.03      1.26 o 
  10   5   2       26.61       25.79      1.78 o 
  11   5   2      208.50      207.23      6.68 o 
  12   5   2      208.06      207.05     10.03 o 
  13   5   2       19.64       12.89      2.20 o 
  14   5   2        8.86        8.06      1.84 o 
  15   5   2        0.02        0.79      0.98 o 
  16   5   2        3.37        5.44      1.92 o 
  17   5   2       14.07       13.95      2.68 o 
  18   5   2        2.12        0.55      1.34 o 
  19   5   2        5.77        2.76      2.37 o 
  20   5   2        8.19        5.16      3.84 o 
   0   6   2       27.89       28.16      2.19 o 
   1   6   2       58.45       56.46      2.12 o 
   2   6   2       16.98       21.62      1.65 o 
   3   6   2        8.88        6.60      1.69 o 
   4   6   2       37.66       39.58      2.41 o 
   5   6   2       63.96       52.90      2.03 o 
   6   6   2      111.84      118.00      3.58 o 
   7   6   2        9.33       12.39      1.05 o 
   8   6   2        0.05        0.90      0.79 o 
   9   6   2      102.92       96.45      3.71 o 
  10   6   2        0.51        1.52      0.81 o 
  11   6   2        0.50        3.93      1.78 o 
  12   6   2       67.30       76.74      5.46 o 
  13   6   2        6.71        6.79      2.04 o 
  14   6   2        0.20       -1.27      1.27 o 
  15   6   2        1.32       -0.15      1.26 o 
  16   6   2       19.77       14.36      2.64 o 
  17   6   2        0.34       -0.35      1.43 o 
  18   6   2        0.09       -0.13      1.49 o 
   1   7   2       71.24       69.04      2.87 o 
   2   7   2       13.35       13.60      1.36 o 
   3   7   2        2.26        3.69      1.02 o 
   4   7   2       34.69       37.42      2.30 o 
   5   7   2        0.00       -0.31      0.66 o 
   6   7   2        6.19        5.83      1.21 o 
   7   7   2       24.39       21.82      1.99 o 
   8   7   2       20.64       25.16      2.45 o 
   9   7   2        0.60        1.91      1.53 o 
  10   7   2       19.74       25.21      3.53 o 
  11   7   2       80.18       77.43      5.69 o 
  12   7   2       90.12      104.94      8.19 o 
  13   7   2       60.20       59.96      5.13 o 
  14   7   2        6.25        6.08      2.46 o 
  15   7   2        0.00       -4.29      4.29 o 
  16   7   2        0.53       -1.66      2.93 o 
   0   8   2       31.17       32.61      3.58 o 
   1   8   2       23.09       27.89      2.33 o 
   2   8   2        3.92        4.88      1.05 o 
   3   8   2        0.81        2.61      1.24 o 
   4   8   2       32.93       34.20      2.04 o 
   5   8   2       20.81       26.08      2.27 o 
   6   8   2       31.44       31.99      2.51 o 
   7   8   2        4.20        3.76      1.15 o 
   8   8   2        0.01        1.21      1.07 o 
   9   8   2        0.53        2.81      2.04 o 
  10   8   2        4.87        3.64      1.56 o 
  11   8   2       49.62       58.36      4.22 o 
  12   8   2       23.11       24.91      3.56 o 
  13   8   2        1.75        2.21      3.02 o 
  14   8   2        0.28       -1.80      3.33 o 
   1   9   2        3.79        5.50      1.40 o 
   2   9   2        0.71        1.19      0.97 o 
   3   9   2       17.40       16.41      2.10 o 
   4   9   2        9.05        9.40      1.54 o 
   5   9   2        0.21        0.85      0.95 o 
   6   9   2        0.48        3.27      1.16 o 
   7   9   2        0.10        1.57      1.38 o 
   8   9   2        3.78        2.63      5.15 o 
   9   9   2        3.04        7.16      2.13 o 
  10   9   2       10.10        7.01      2.11 o 
  11   9   2       30.86       26.54      3.59 o 
   0  10   2        5.44        3.67      1.64 o 
   1  10   2        1.03        0.47      1.42 o 
   2  10   2        2.38        3.29      1.42 o 
   3  10   2        0.18        0.72      1.27 o 
   4  10   2        7.23        7.53      1.60 o 
   5  10   2        3.20        3.57      1.41 o 
   6  10   2       21.22       18.79      2.72 o 
   7  10   2        0.03        1.66      1.41 o 
   8  10   2        0.37       -1.32      1.59 o 
   9  10   2       11.32       10.34      3.27 o 
   1  11   2       13.23       16.15      4.33 o 
   2  11   2        2.01       -0.19      2.01 o 
   3  11   2        8.05        6.47      2.64 o 
   1   0   3      359.57      359.63      4.56 o 
   2   0   3     4067.32     4094.20     33.01 o 
   3   0   3      514.72      547.11      5.85 o 
   4   0   3        9.52       11.29      0.69 o 
   5   0   3       68.27       69.59      3.11 o 
   6   0   3       34.18       31.38      1.41 o 
   7   0   3      301.46      301.83     32.37 o 
   8   0   3     1024.71      827.92     10.61 o 
   9   0   3        1.52        0.72      0.24 o 
  10   0   3       56.91       53.31      3.69 o 
  11   0   3        1.55        2.20      0.38 o 
  12   0   3       56.68       50.39      9.91 o 
  13   0   3       45.10       48.03      4.16 o 
  14   0   3       84.89       72.19      7.62 o 
  15   0   3        8.03        7.95      2.90 o 
  16   0   3       18.47       10.07      3.43 o 
  17   0   3        1.85        1.83      2.49 o 
  18   0   3       33.90       42.98      6.54 o 
  19   0   3       46.57       46.71      6.36 o 
  20   0   3        2.23        5.39      2.90 o 
  21   0   3        8.99       10.28      3.39 o 
   0   1   3       35.80       38.59      1.30 o 
   1   1   3       40.17       40.48      0.98 o 
   2   1   3       45.99       46.59      0.93 o 
   3   1   3      609.28      628.84      7.06 o 
   4   1   3      860.87      924.95     10.76 o 
   5   1   3      123.13      144.37      4.06 o 
   6   1   3      597.86      665.01      7.72 o 
   7   1   3        1.14        2.45      0.72 o 
   8   1   3       93.96       99.00      4.29 o 
   9   1   3      138.61      117.26      2.93 o 
  10   1   3      464.78      413.88     17.83 o 
  11   1   3       57.68       62.66      3.29 o 
  12   1   3      741.59      766.63     22.67 o 
  13   1   3       82.53       74.21      4.85 o 
  14   1   3       43.55       45.09      3.21 o 
  15   1   3        5.26        4.92      1.41 o 
  16   1   3        1.82        1.65      1.21 o 
  17   1   3       33.13       34.62      4.29 o 
  18   1   3       87.02       86.26      6.28 o 
  19   1   3       76.58       88.74      9.02 o 
  20   1   3       40.55       38.81      4.23 o 
  21   1   3      139.29      139.96      7.79 o 
   1   2   3       11.01        9.59      0.89 o 
   2   2   3      357.95      361.23      8.37 o 
   3   2   3        4.11        7.24      0.65 o 
   4   2   3      447.87      417.97     16.44 o 
   5   2   3       35.96       31.31      1.50 o 
   6   2   3      295.18      302.94      6.52 o 
   7   2   3       75.59       91.84      3.11 o 
   8   2   3      123.01      123.66      3.66 o 
   9   2   3        0.23        0.77      0.46 o 
  10   2   3       55.37       57.66      5.26 o 
  11   2   3        5.76        5.83      1.17 o 
  12   2   3       20.41       22.97      2.14 o 
  13   2   3        1.51        0.69      1.27 o 
  14   2   3        1.44        0.55      1.02 o 
  15   2   3        2.54        3.30      1.19 o 
  16   2   3        0.10        1.57      1.68 o 
  17   2   3       17.31       18.43      1.95 o 
  18   2   3        1.69        2.26      1.31 o 
  19   2   3       14.45       13.95      2.15 o 
  20   2   3        0.00       -0.06      1.54 o 
  21   2   3       10.87        9.21      3.46 o 
   0   3   3      371.31      382.85     11.50 o 
   1   3   3      157.43      151.37      4.72 o 
   2   3   3      183.62      180.91      5.25 o 
   3   3   3      239.59      261.33      7.78 o 
   4   3   3     1180.96     1231.00     30.99 o 
   5   3   3       15.85       23.10      3.10 o 
   6   3   3       15.79       17.17      1.29 o 
   7   3   3       22.67       15.32      1.95 o 
   8   3   3       31.22       30.16      1.96 o 
   9   3   3      156.41      144.57      4.45 o 
  10   3   3      886.26      841.83     16.50 o 
  11   3   3        5.34        7.00      1.39 o 
  12   3   3      356.58      340.29     10.35 o 
  13   3   3       63.66       59.20      3.51 o 
  14   3   3        0.00        0.58      1.11 o 
  15   3   3        3.70        4.45      1.32 o 
  16   3   3       28.49       30.76      3.27 o 
  17   3   3        9.32       11.37      1.75 o 
  18   3   3       74.41       73.99      5.22 o 
  19   3   3       83.91       86.87      7.70 o 
  20   3   3        2.18        3.57      1.99 o 
  21   3   3       76.18       64.19      6.92 o 
   1   4   3       21.72       13.56      0.99 o 
   2   4   3      292.20      279.42      6.13 o 
   3   4   3       31.79       29.48      1.60 o 
   4   4   3      134.50      150.23      7.00 o 
   5   4   3       11.35       17.68      3.15 o 
   6   4   3      105.02      104.60      4.01 o 
   7   4   3       54.49       48.81      2.62 o 
   8   4   3      122.78      125.74      7.16 o 
   9   4   3        0.15        1.41      0.46 o 
  10   4   3       28.97       26.17      2.51 o 
  11   4   3        0.49        1.57      0.94 o 
  12   4   3        2.00        2.12      1.10 o 
  13   4   3        2.72        1.72      1.06 o 
  14   4   3        5.35        3.72      1.14 o 
  15   4   3        3.39        3.63      1.21 o 
  16   4   3        0.58        2.51      1.27 o 
  17   4   3        8.14        8.73      1.56 o 
  18   4   3        0.30       -1.73      2.05 o 
  19   4   3       14.99       13.86      2.41 o 
  20   4   3        0.05        1.66      1.31 o 
  21   4   3        8.29        8.55      2.76 o 
   0   5   3       36.94       25.96      2.64 o 
   1   5   3        0.74        2.79      0.55 o 
   2   5   3        1.57        1.32      0.73 o 
   3   5   3      119.74      135.38      4.71 o 
   4   5   3       76.32       74.82      6.27 o 
   5   5   3       80.42       73.31      6.47 o 
   6   5   3      224.86      214.74      6.12 o 
   7   5   3        0.01        1.76      0.71 o 
   8   5   3       48.96       42.20      1.77 o 
   9   5   3       34.41       38.54      2.57 o 
  10   5   3      114.48      101.96      7.78 o 
  11   5   3       46.96       51.62      3.70 o 
  12   5   3      363.80      365.74     13.35 o 
  13   5   3       28.37       32.20      2.79 o 
  14   5   3       42.51       46.12      4.51 o 
  15   5   3        5.46        2.90      1.29 o 
  16   5   3        4.93        3.97      1.27 o 
  17   5   3       19.61       19.73      4.18 o 
  18   5   3       39.57       32.85      6.95 o 
  19   5   3       36.92       35.96      3.84 o 
  20   5   3       32.83       29.33      5.40 o 
   1   6   3       11.14       10.56      1.41 o 
   2   6   3      333.85      328.35      7.00 o 
   3   6   3       54.91       52.89      2.67 o 
   4   6   3        6.34        6.21      1.06 o 
   5   6   3       10.23       14.57      1.68 o 
   6   6   3       15.48       18.70      1.87 o 
   7   6   3       43.42       36.57      3.06 o 
   8   6   3      209.53      214.58      6.27 o 
   9   6   3       10.82       16.79      4.77 o 
  10   6   3        5.28        5.08      2.22 o 
  11   6   3        0.43        5.49      2.15 o 
  12   6   3       13.98       17.87      2.40 o 
  13   6   3       10.42        8.66      1.61 o 
  14   6   3       28.08       25.20      2.68 o 
  15   6   3        5.81        4.84      2.34 o 
  16   6   3        2.72        2.86      3.17 o 
  17   6   3        0.94        3.89      3.34 o 
  18   6   3       14.96        7.32      3.29 o 
   0   7   3        1.66        5.14      1.36 o 
   1   7   3        6.04        7.88      1.09 o 
   2   7   3        4.06        5.14      1.03 o 
   3   7   3       49.01       48.27      2.46 o 
   4   7   3       59.72       63.52      2.79 o 
   5   7   3       25.37       25.47      1.67 o 
   6   7   3       36.35       38.48      2.40 o 
   7   7   3        2.94        4.26      1.11 o 
   8   7   3       19.24       20.91      3.05 o 
   9   7   3       27.26       33.14      3.96 o 
  10   7   3      127.71      139.08      8.76 o 
  11   7   3       10.16       10.93      3.18 o 
  12   7   3      153.49      167.23      8.66 o 
  13   7   3       13.02       20.74      3.25 o 
  14   7   3        8.19        9.07      2.22 o 
  15   7   3        0.02        1.27      3.09 o 
  16   7   3        0.36        4.10      2.51 o 
   1   8   3        2.36        1.26      1.04 o 
   2   8   3        4.15        3.10      1.05 o 
   3   8   3        0.21        1.28      0.97 o 
   4   8   3       66.52       69.74      4.10 o 
   5   8   3        1.72        1.75      1.00 o 
   6   8   3       58.48       63.34      3.47 o 
   7   8   3        0.34        0.15      1.28 o 
   8   8   3        2.93        1.20      1.23 o 
   9   8   3        0.11        1.42      1.27 o 
  10   8   3        4.19        3.12      1.19 o 
  11   8   3        0.43        3.25      2.45 o 
  12   8   3       10.48       10.22      3.45 o 
  13   8   3        1.03        1.33      1.47 o 
  14   8   3        0.06        0.03      2.58 o 
   0   9   3       17.63       20.71      3.71 o 
   1   9   3        7.41        6.27      1.36 o 
   2   9   3        4.67        7.05      1.81 o 
   3   9   3       26.03       21.94      2.41 o 
   4   9   3       45.43       47.69      3.02 o 
   5   9   3        6.59        7.20      1.46 o 
   6   9   3        1.54        0.62      1.13 o 
   7   9   3        2.60        5.38      1.72 o 
   8   9   3        7.84        8.66      1.72 o 
   9   9   3       14.90       18.25      2.57 o 
  10   9   3       99.76       94.41      6.84 o 
  11   9   3        2.19        0.86      1.72 o 
  12   9   3       51.50       45.77      7.06 o 
   1  10   3        0.01       -0.76      1.48 o 
   2  10   3       24.49       22.11      2.37 o 
   3  10   3        6.90        7.19      1.46 o 
   4  10   3        9.23        5.59      1.43 o 
   5  10   3        1.08        0.66      1.49 o 
   6  10   3        9.70        5.76      1.85 o 
   7  10   3        3.57        2.81      1.59 o 
   8  10   3       16.97       15.84      4.12 o 
   9  10   3        2.94        3.97      2.57 o 
   1  11   3        0.09        2.09      2.34 o 
   0   0   4     1813.73     1946.19     35.52 o 
   1   0   4       16.52       27.87      1.46 o 
   2   0   4      462.48      539.90      9.92 o 
   3   0   4       32.41       33.95      1.26 o 
   4   0   4       31.55       32.65      1.25 o 
   5   0   4      313.20      321.25     11.35 o 
   6   0   4      219.74      215.90     18.77 o 
   7   0   4       81.84       72.54      7.48 o 
   8   0   4      781.86      630.46    132.77 o 
   9   0   4        2.45        1.26      1.83 o 
  10   0   4      510.03      561.25     19.29 o 
  11   0   4      117.77      133.78      8.87 o 
  12   0   4      188.24      223.67     12.18 o 
  13   0   4       98.07       97.26      7.95 o 
  14   0   4       58.96       78.24      5.60 o 
  15   0   4       30.88       36.36      5.62 o 
  16   0   4        0.12        0.76      1.98 o 
  17   0   4       66.64       62.46      7.36 o 
  18   0   4        2.05       -2.52      2.52 o 
  19   0   4        0.82        1.19      1.85 o 
  20   0   4       36.60       34.47      5.36 o 
  21   0   4        1.27        2.13      1.70 o 
   1   1   4      202.64      194.54      3.07 o 
   2   1   4     1760.91     1885.68     22.21 o 
   3   1   4      327.58      327.96      4.05 o 
   4   1   4      419.62      496.89      6.91 o 
   5   1   4       42.94       43.82      1.70 o 
   6   1   4       40.71       36.26      1.91 o 
   7   1   4       53.58       46.64      1.82 o 
   8   1   4       61.42       71.68      3.88 o 
   9   1   4        0.04        0.43      0.63 o 
  10   1   4      277.20      349.99     10.10 o 
  11   1   4       48.51       44.67      2.31 o 
  12   1   4        0.39        0.45      0.66 o 
  13   1   4        6.47        9.35      2.04 o 
  14   1   4       10.02       13.53      2.55 o 
  15   1   4        3.74        5.13      1.89 o 
  16   1   4       30.39       35.16      3.70 o 
  17   1   4       26.23       25.72      3.58 o 
  18   1   4        0.15        0.13      1.36 o 
  19   1   4       14.26       14.39      2.62 o 
  20   1   4       14.54       18.17      2.93 o 
  21   1   4        2.42        1.59      2.51 o 
   0   2   4       20.29       32.20      3.01 o 
   1   2   4       79.18       81.90      3.37 o 
   2   2   4      840.58      858.45     12.07 o 
   3   2   4       59.61       62.57      1.66 o 
   4   2   4      478.81      479.25      6.26 o 
   5   2   4       39.53       39.66      2.14 o 
   6   2   4        3.41        3.36      1.05 o 
   7   2   4      147.91      146.51      4.87 o 
   8   2   4      448.73      455.05     13.75 o 
   9   2   4       49.90       51.45      1.88 o 
  10   2   4     1109.88     1082.32     36.31 o 
  11   2   4       20.24       23.06      1.80 o 
  12   2   4       66.86       62.47      3.07 o 
  13   2   4       70.34       66.96      3.10 o 
  14   2   4        0.31        2.64      1.26 o 
  15   2   4        1.20        0.00      1.28 o 
  16   2   4       52.95       60.55      6.02 o 
  17   2   4       79.57       81.56      5.58 o 
  18   2   4        1.72        4.26      1.39 o 
  19   2   4        1.55        0.97      1.41 o 
  20   2   4        0.66        2.89      1.81 o 
  21   2   4        0.58       -0.77      1.78 o 
   1   3   4      254.06      248.35      6.85 o 
   2   3   4      249.58      269.60      7.11 o 
   3   3   4      424.33      426.04      7.75 o 
   4   3   4      765.82      844.31     12.03 o 
   5   3   4       35.75       29.77      2.40 o 
   6   3   4        0.02        0.56      0.32 o 
   7   3   4      164.24      156.63      4.56 o 
   8   3   4       29.81       24.99      1.58 o 
   9   3   4       11.43       12.05      1.22 o 
  10   3   4      241.74      242.34      8.27 o 
  11   3   4       63.64       60.43      2.72 o 
  12   3   4       65.01       62.17      4.00 o 
  13   3   4        2.60        3.80      1.27 o 
  14   3   4       81.18       86.49      5.19 o 
  15   3   4        1.87        0.39      1.12 o 
  16   3   4        4.98        6.23      1.38 o 
  17   3   4        5.26        6.05      1.34 o 
  18   3   4       24.40       25.17      3.27 o 
  19   3   4       25.86       16.81      3.95 o 
  20   3   4       23.69       21.41      4.68 o 
   0   4   4      112.43      113.36      5.27 o 
   1   4   4       36.77       29.82      3.12 o 
   2   4   4      304.32      315.39      6.94 o 
   3   4   4       34.35       33.87      2.27 o 
   4   4   4      106.14      118.89      4.21 o 
   5   4   4       27.28       27.52      2.76 o 
   6   4   4        1.43        2.54      0.65 o 
   7   4   4       75.05       74.17      3.80 o 
   8   4   4      336.44      313.79     21.82 o 
   9   4   4       34.28       31.88      2.18 o 
  10   4   4      579.42      542.07     12.81 o 
  11   4   4       26.08       23.92      4.20 o 
  12   4   4       52.28       50.89      3.70 o 
  13   4   4       49.00       49.40      7.34 o 
  14   4   4        4.78        6.10      1.70 o 
  15   4   4        2.70        3.45      1.32 o 
  16   4   4       19.72       24.26      2.47 o 
  17   4   4       52.91       46.84      3.37 o 
  18   4   4        0.66       -0.98      2.33 o 
  19   4   4        0.36        0.71      1.51 o 
  20   4   4        3.78        4.83      2.68 o 
   1   5   4       36.99       36.49      3.01 o 
   2   5   4      580.65      561.45      9.25 o 
   3   5   4       39.52       34.27      2.56 o 
   4   5   4       88.29       98.86      5.19 o 
   5   5   4        8.46        7.13      1.33 o 
   6   5   4       18.72       12.17      1.48 o 
   7   5   4        9.13        7.70      1.07 o 
   8   5   4       43.20       42.77      1.96 o 
   9   5   4        0.79        0.40      0.64 o 
  10   5   4       94.24       88.91      4.66 o 
  11   5   4       10.00        9.76      1.85 o 
  12   5   4        4.25        4.29      1.36 o 
  13   5   4        5.21        6.93      1.76 o 
  14   5   4        0.68        1.21      1.09 o 
  15   5   4        1.75        0.71      1.14 o 
  16   5   4       16.14       20.23      3.05 o 
  17   5   4       21.12       20.01      3.00 o 
  18   5   4        3.86        5.04      2.94 o 
  19   5   4        8.70        1.19      2.32 o 
   0   6   4      243.51      230.75      8.35 o 
   1   6   4        0.93        1.72      1.00 o 
   2   6   4       61.66       60.83      3.12 o 
   3   6   4        9.16       12.36      1.91 o 
   4   6   4        0.19       -0.57      0.94 o 
   5   6   4       52.49       61.08      4.57 o 
   6   6   4       45.28       41.43      2.68 o 
   7   6   4       27.75       26.23      2.24 o 
   8   6   4      208.43      199.59      8.35 o 
   9   6   4        7.50        7.96      2.47 o 
  10   6   4      147.97      138.53     14.29 o 
  11   6   4       42.97       44.15      8.05 o 
  12   6   4       64.95       66.42      6.26 o 
  13   6   4       31.14       33.87      3.14 o 
  14   6   4       21.07       21.60      2.71 o 
  15   6   4       10.12       11.67      2.43 o 
  16   6   4        0.05        1.58      2.20 o 
  17   6   4       21.71       19.03      4.86 o 
   1   7   4       28.50       30.10      2.41 o 
   2   7   4      134.38      126.30      4.59 o 
   3   7   4       26.32       28.37      2.18 o 
   4   7   4      107.43      113.57      4.96 o 
   5   7   4        4.02        5.02      1.16 o 
   6   7   4        0.54        0.65      0.89 o 
   7   7   4       14.62       18.19      2.46 o 
   8   7   4        0.01        5.60      1.92 o 
   9   7   4        0.00       -0.12      1.28 o 
  10   7   4       48.55       52.24      3.98 o 
  11   7   4        6.86        4.66      1.57 o 
  12   7   4        3.99        4.90      1.44 o 
  13   7   4        0.35        0.18      1.26 o 
  14   7   4        7.30        6.81      2.17 o 
  15   7   4        1.17        3.69      1.43 o 
   0   8   4        1.11        2.74      1.41 o 
   1   8   4       16.92       21.83      1.99 o 
   2   8   4       68.59       70.98      3.38 o 
   3   8   4       13.27       18.42      1.82 o 
   4   8   4       37.20       40.70      3.00 o 
   5   8   4        0.36        0.34      0.91 o 
   6   8   4        7.73        8.14      1.70 o 
   7   8   4       25.71       23.73      2.47 o 
   8   8   4       76.79       82.46      4.45 o 
   9   8   4       26.53       27.99      2.83 o 
  10   8   4      234.73      240.84     11.73 o 
  11   8   4        4.79        8.30      1.96 o 
  12   8   4        8.18        9.30      2.44 o 
  13   8   4       10.04        9.27      1.96 o 
  14   8   4        0.03       -2.31      2.31 o 
   1   9   4       18.79       22.35      2.44 o 
   2   9   4       21.84       21.30      2.44 o 
   3   9   4       20.18       22.88      2.49 o 
   4   9   4       80.94       83.44      4.57 o 
   5   9   4        0.65        3.15      1.32 o 
   6   9   4        1.20        2.43      1.15 o 
   7   9   4       15.39       17.53      2.14 o 
   8   9   4        8.06        6.27      1.60 o 
   9   9   4        0.91        1.38      1.19 o 
  10   9   4       22.44       20.73      2.35 o 
  11   9   4        4.08        5.14      2.12 o 
  12   9   4        9.27       11.23      3.37 o 
   0  10   4       27.93       19.76      4.94 o 
   1  10   4        2.44        2.34      1.28 o 
   2  10   4       13.85       14.82      2.35 o 
   3  10   4        3.65        6.02      2.03 o 
   4  10   4        0.16        3.94      1.89 o 
   5  10   4        2.65        5.25      1.55 o 
   6  10   4        1.65        1.14      1.51 o 
   7  10   4        8.75       10.63      3.33 o 
   1   0   5        6.99        5.69      1.11 o 
   2   0   5      229.24      262.80      6.41 o 
   3   0   5        0.06        0.46      0.53 o 
   4   0   5       35.25       29.64      1.38 o 
   5   0   5      400.92      412.69     11.48 o 
   6   0   5      128.30      130.89      4.16 o 
   7   0   5       43.16       38.00      5.35 o 
   8   0   5      261.52      204.61     27.94 o 
   9   0   5      251.15      288.72     13.22 o 
  10   0   5       45.66       47.26      5.49 o 
  11   0   5        1.27        0.18      1.53 o 
  12   0   5        1.27        3.26      2.41 o 
  13   0   5       78.81       76.87      7.66 o 
  14   0   5        0.01        3.88      2.49 o 
  15   0   5       78.31       95.55      8.96 o 
  16   0   5        0.95        0.34      1.76 o 
  17   0   5       33.39       40.17      5.92 o 
  18   0   5        9.91        6.22      3.06 o 
  19   0   5       17.16       15.13      3.84 o 
  20   0   5        8.58        6.87      2.83 o 
   0   1   5        0.92        0.02      0.60 o 
   1   1   5      222.05      208.77      3.99 o 
   2   1   5      167.66      159.47      3.07 o 
   3   1   5       48.14       43.04      1.13 o 
   4   1   5      134.42      131.85      2.04 o 
   5   1   5       33.68       36.72      1.23 o 
   6   1   5       43.57       36.07      2.08 o 
   7   1   5      307.52      295.53      6.33 o 
   8   1   5       39.14       39.27      2.27 o 
   9   1   5      248.90      231.66      9.25 o 
  10   1   5      647.67      675.57     24.96 o 
  11   1   5       29.91       32.70      1.98 o 
  12   1   5      141.73      129.34      6.63 o 
  13   1   5        1.37       -0.20      1.52 o 
  14   1   5       42.35       50.63      7.89 o 
  15   1   5       44.76       51.41      4.42 o 
  16   1   5       48.64       51.99      4.65 o 
  17   1   5        1.72        1.47      1.29 o 
  18   1   5        0.06        2.43      1.70 o 
  19   1   5        0.01        1.29      1.50 o 
  20   1   5        8.45        8.30      1.96 o 
   1   2   5      104.07      111.86      4.24 o 
   2   2   5        7.10        7.33      0.70 o 
   3   2   5      376.43      352.49      6.78 o 
   4   2   5      124.71      126.73      3.72 o 
   5   2   5      257.58      252.04      8.98 o 
   6   2   5       55.37       47.51      4.73 o 
   7   2   5       78.80       82.93      3.49 o 
   8   2   5      344.30      316.53      8.07 o 
   9   2   5       29.01       32.81      2.17 o 
  10   2   5       47.69       47.00      3.65 o 
  11   2   5       42.90       44.01      2.64 o 
  12   2   5        3.16        2.07      0.69 o 
  13   2   5        5.32        7.31      1.92 o 
  14   2   5        4.46        8.63      2.16 o 
  15   2   5       44.68       60.31      4.83 o 
  16   2   5        1.75        3.00      1.71 o 
  17   2   5        0.58        0.05      1.21 o 
  18   2   5        1.41        3.81      1.99 o 
  19   2   5        0.52        0.22      1.28 o 
  20   2   5        3.27        4.14      2.20 o 
   0   3   5       35.66       37.68      3.97 o 
   1   3   5        5.20        6.69      1.15 o 
   2   3   5      176.26      175.76      4.95 o 
   3   3   5        1.53        1.20      0.74 o 
   4   3   5      103.41      106.28      3.94 o 
   5   3   5       98.48       97.22      3.51 o 
   6   3   5       85.45       75.14      4.61 o 
   7   3   5       93.99       96.27      3.73 o 
   8   3   5       36.61       38.02      2.99 o 
   9   3   5       23.65       19.14      1.85 o 
  10   3   5      616.12      633.11     15.66 o 
  11   3   5       15.34       15.68      1.76 o 
  12   3   5       77.44       70.09      3.58 o 
  13   3   5        0.04        1.43      2.34 o 
  14   3   5       50.84       56.26      4.75 o 
  15   3   5        1.69        2.27      1.24 o 
  16   3   5       19.45       25.28      3.22 o 
  17   3   5       17.21       16.18      2.81 o 
  18   3   5        0.14        0.44      3.20 o 
  19   3   5        8.54        7.35      1.97 o 
   1   4   5       31.35       34.64      2.43 o 
   2   4   5       27.70       22.43      2.01 o 
   3   4   5       89.34       91.42      3.86 o 
   4   4   5       55.51       51.58      3.88 o 
   5   4   5      128.41      134.97      5.85 o 
   6   4   5       49.14       44.51      3.47 o 
   7   4   5       17.63       15.94      2.25 o 
   8   4   5      225.66      218.53     12.68 o 
   9   4   5       45.25       44.01      5.78 o 
  10   4   5       33.00       34.22      4.73 o 
  11   4   5        9.60       11.21      1.48 o 
  12   4   5        0.58       -0.06      0.98 o 
  13   4   5        0.00        0.69      1.01 o 
  14   4   5        1.44       -1.93      2.40 o 
  15   4   5       34.81       36.85      5.50 o 
  16   4   5        1.48        3.23      1.96 o 
  17   4   5        1.16        4.27      2.14 o 
  18   4   5        2.98        2.26      1.35 o 
  19   4   5        0.00        1.64      2.46 o 
   0   5   5        1.44        0.69      0.99 o 
   1   5   5       98.58      101.99      3.83 o 
   2   5   5       37.91       40.13      2.50 o 
   3   5   5       15.93       17.32      2.47 o 
   4   5   5       23.54       28.96      2.55 o 
   5   5   5       31.71       36.09      3.40 o 
   6   5   5       13.54       13.96      2.31 o 
   7   5   5      158.79      164.53      9.51 o 
   8   5   5       21.65       20.05      2.69 o 
   9   5   5      136.32      133.39      9.66 o 
  10   5   5      271.63      262.44     26.37 o 
  11   5   5       37.40       45.39      5.83 o 
  12   5   5       74.66       68.98      4.91 o 
  13   5   5        1.35        2.76      1.66 o 
  14   5   5       18.47       18.86      4.38 o 
  15   5   5       37.56       45.23      6.03 o 
  16   5   5       36.32       44.29     11.79 o 
  17   5   5        0.00        4.70      2.00 o 
  18   5   5        0.02        3.93      3.07 o 
   1   6   5        0.05        2.89      1.03 o 
   2   6   5       25.79       23.09      2.13 o 
   3   6   5        6.71       10.39      1.59 o 
   4   6   5       18.04       20.76      2.36 o 
   5   6   5       58.79       60.36      4.63 o 
   6   6   5       26.70       20.77      2.76 o 
   7   6   5        9.56        9.74      2.23 o 
   8   6   5      115.65      117.26      6.58 o 
   9   6   5      101.08      105.67      6.30 o 
  10   6   5       28.18       30.01      3.52 o 
  11   6   5        1.12        1.28      1.39 o 
  12   6   5        0.03        1.30      1.31 o 
  13   6   5       20.46       18.80      2.95 o 
  14   6   5        0.02        0.18      1.26 o 
  15   6   5       31.25       37.78     11.12 o 
  16   6   5        1.42        2.32      1.69 o 
   0   7   5        0.28        0.43      1.33 o 
   1   7   5        5.07        6.90      1.31 o 
   2   7   5       25.72       26.12      2.36 o 
   3   7   5        0.96        4.72      1.67 o 
   4   7   5       11.97       16.10      2.30 o 
   5   7   5        1.01        2.17      1.48 o 
   6   7   5       20.52       23.20      2.67 o 
   7   7   5       57.73       52.69      4.73 o 
   8   7   5       14.16       12.52      4.64 o 
   9   7   5       25.37       24.53      3.36 o 
  10   7   5      181.95      171.75      8.51 o 
  11   7   5        2.93        3.50      1.65 o 
  12   7   5       29.60       25.80      3.23 o 
  13   7   5        0.02        0.73      1.31 o 
  14   7   5       15.85       17.61      3.39 o 
  15   7   5        3.23        7.74      2.86 o 
   1   8   5       32.82       33.75      2.27 o 
   2   8   5        0.90        1.81      0.93 o 
   3   8   5       35.67       41.88      2.71 o 
   4   8   5       26.44       27.65      3.37 o 
   5   8   5       14.69       15.53      2.08 o 
   6   8   5        7.58        6.41      1.57 o 
   7   8   5       29.66       29.88      3.25 o 
   8   8   5      101.46      102.23      7.41 o 
   9   8   5        5.93        7.10      1.75 o 
  10   8   5       12.52       12.81      1.89 o 
  11   8   5        2.63        4.03      2.79 o 
  12   8   5        1.81        3.16      1.56 o 
  13   8   5        7.39        6.91      1.97 o 
   0   9   5        0.12        2.27      1.65 o 
   1   9   5        2.25        4.59      1.67 o 
   2   9   5       11.84       12.37      1.93 o 
   3   9   5        0.16        1.65      1.35 o 
   4   9   5        4.47        4.38      1.52 o 
   5   9   5       15.15       15.06      2.19 o 
   6   9   5       11.73       13.74      2.23 o 
   7   9   5       14.99       16.16      2.17 o 
   8   9   5        7.57       11.74      1.89 o 
   9   9   5        1.95        4.70      1.61 o 
  10   9   5       86.22       73.04      7.39 o 
  11   9   5        0.67        2.76      1.94 o 
   1  10   5        3.02        3.79      2.79 o 
   2  10   5        5.19        4.34      2.99 o 
   3  10   5        0.21        2.40      2.62 o 
   4  10   5        6.24        5.69      2.82 o 
   5  10   5        4.41        6.84      3.23 o 
   6  10   5        5.91        8.53      2.85 o 
   0   0   6        9.05        8.73      1.92 o 
   1   0   6      721.44      730.59     21.90 o 
   2   0   6       33.78       31.85      2.34 o 
   3   0   6      141.75      156.52      4.19 o 
   4   0   6      151.99      139.87      3.88 o 
   5   0   6      368.96      388.30     10.37 o 
   6   0   6      253.30      245.33     12.12 o 
   7   0   6      198.46      180.52     12.95 o 
   8   0   6        5.53        9.21      1.26 o 
   9   0   6      745.10      782.76     24.44 o 
  10   0   6       80.33       96.50      8.30 o 
  11   0   6       14.86       20.66      4.19 o 
  12   0   6        9.42       11.72      3.30 o 
  13   0   6       40.71       45.66      6.07 o 
  14   0   6      220.05      250.52     14.22 o 
  15   0   6       57.92       55.76      4.80 o 
  16   0   6       61.89       62.79      7.44 o 
  17   0   6       18.17       18.03      4.08 o 
  18   0   6        0.48        1.11      2.15 o 
  19   0   6        1.71        0.97      1.62 o 
  20   0   6        7.64        6.36      2.68 o 
   1   1   6       37.84       27.91      1.57 o 
   2   1   6      651.82      658.49      7.90 o 
   3   1   6       74.56       71.52      1.76 o 
   4   1   6      236.35      247.44      4.23 o 
   5   1   6       79.64       90.63      2.20 o 
   6   1   6        0.60        0.68      0.65 o 
   7   1   6       92.40      106.08      4.45 o 
   8   1   6        1.96        2.40      1.73 o 
   9   1   6        6.39        4.36      1.75 o 
  10   1   6       18.34       18.81      2.79 o 
  11   1   6        6.21        9.92      3.58 o 
  12   1   6       11.77       11.47      2.23 o 
  13   1   6       76.19       90.33      5.93 o 
  14   1   6        2.77        7.16      1.98 o 
  15   1   6        6.74        7.64      2.07 o 
  16   1   6       53.06       58.80      4.85 o 
  17   1   6       14.00       17.29      2.78 o 
  18   1   6       41.85       42.20      4.27 o 
  19   1   6        7.84        5.13      1.86 o 
  20   1   6        5.04        3.80      2.24 o 
   0   2   6       26.40       24.21      3.06 o 
   1   2   6       60.26       60.24      3.40 o 
   2   2   6       56.02       47.76      2.22 o 
   3   2   6       41.14       41.10      1.57 o 
   4   2   6      339.77      316.32      6.09 o 
   5   2   6        5.68        4.65      1.18 o 
   6   2   6       46.54       46.15      2.78 o 
   7   2   6       67.03       58.55      2.86 o 
   8   2   6        0.29        1.20      0.75 o 
   9   2   6      285.38      262.45      6.64 o 
  10   2   6        0.78        0.25      0.71 o 
  11   2   6       24.19       29.44      3.37 o 
  12   2   6        0.01        1.69      1.29 o 
  13   2   6       24.74       22.21      2.97 o 
  14   2   6      100.20      108.38      6.46 o 
  15   2   6        0.02       -0.85      1.82 o 
  16   2   6      131.35      138.99      7.35 o 
  17   2   6       55.12       49.80      4.54 o 
  18   2   6        2.41        1.57      1.34 o 
  19   2   6       14.79       13.39      2.07 o 
  20   2   6        0.15       -1.12      1.50 o 
   1   3   6      167.43      173.82      5.28 o 
   2   3   6      866.55      895.99     13.28 o 
   3   3   6       12.94       16.73      1.74 o 
   4   3   6       81.01       87.76      3.76 o 
   5   3   6       22.97       27.80      2.27 o 
   6   3   6       15.52       16.07      1.53 o 
   7   3   6        0.19        0.43      0.70 o 
   8   3   6       64.33       64.85      3.23 o 
   9   3   6       14.03       16.50      2.08 o 
  10   3   6       10.92        8.49      2.06 o 
  11   3   6       25.07       28.90      3.10 o 
  12   3   6        2.04        3.28      1.65 o 
  13   3   6        0.47        0.35      1.25 o 
  14   3   6        2.43        0.42      1.26 o 
  15   3   6       16.16       15.50      2.60 o 
  16   3   6       23.41       22.84      3.08 o 
  17   3   6       50.47       51.20      4.46 o 
  18   3   6       78.94       76.12      7.28 o 
  19   3   6        0.63       -0.54      1.62 o 
   0   4   6       19.45       27.47      2.86 o 
   1   4   6       86.71       89.24      4.05 o 
   2   4   6       30.52       28.09      2.43 o 
   3   4   6       32.93       33.76      2.57 o 
   4   4   6      204.62      203.27      6.24 o 
   5   4   6       27.04       25.68      2.35 o 
   6   4   6       46.04       44.99      3.63 o 
   7   4   6       62.87       65.36      4.47 o 
   8   4   6        0.04        1.04      1.35 o 
   9   4   6      248.10      232.33      8.47 o 
  10   4   6        5.34        6.23      1.70 o 
  11   4   6        3.97        4.86      3.19 o 
  12   4   6        0.15        0.30      2.83 o 
  13   4   6       21.20       17.94      4.07 o 
  14   4   6       87.60       99.56      9.14 o 
  15   4   6        2.61        4.41      2.65 o 
  16   4   6       86.13       91.58      8.40 o 
  17   4   6       29.39       27.89      4.53 o 
  18   4   6        1.35        2.29      2.09 o 
   1   5   6       12.99       16.30      1.77 o 
   2   5   6      210.23      218.79      5.94 o 
   3   5   6      119.90      123.15      5.16 o 
   4   5   6      131.45      134.03      5.39 o 
   5   5   6       19.46       20.81      2.65 o 
   6   5   6        4.95        2.62      1.34 o 
   7   5   6       74.49       74.84      7.47 o 
   8   5   6        0.16        1.59      3.18 o 
   9   5   6       18.56       18.56      2.71 o 
  10   5   6        8.62        8.49      2.07 o 
  11   5   6        0.13        1.10      1.50 o 
  12   5   6       15.21       12.62      2.41 o 
  13   5   6       57.62       66.04      7.36 o 
  14   5   6        1.98        2.60      2.38 o 
  15   5   6        3.17        5.37      2.70 o 
  16   5   6       35.52       27.88      4.85 o 
  17   5   6        2.44        3.42      1.72 o 
   0   6   6        0.89        1.88      1.36 o 
   1   6   6      127.71      125.26      6.47 o 
   2   6   6        6.49        6.69      1.46 o 
   3   6   6       23.75       26.02      2.33 o 
   4   6   6       49.95       48.90      3.60 o 
   5   6   6       81.21       82.03     10.45 o 
   6   6   6       77.97       77.55      5.44 o 
   7   6   6       77.41       81.43      7.33 o 
   8   6   6        0.80       -0.47      1.33 o 
   9   6   6      216.68      193.56     20.64 o 
  10   6   6       31.52       35.73      3.85 o 
  11   6   6        6.64        3.69      1.71 o 
  12   6   6        2.43        1.82      1.96 o 
  13   6   6       13.23       11.04      3.33 o 
  14   6   6       84.67       81.50      8.19 o 
  15   6   6       15.56       17.84      3.13 o 
  16   6   6       28.86       24.61      4.49 o 
   1   7   6       34.32       34.12      2.76 o 
   2   7   6      162.95      159.76      5.86 o 
   3   7   6       24.09       22.94      2.75 o 
   4   7   6       56.60       58.78      4.44 o 
   5   7   6        3.35        4.11      1.71 o 
   6   7   6        0.12        2.16      1.44 o 
   7   7   6        7.67        6.46      1.96 o 
   8   7   6        1.95        3.36      1.71 o 
   9   7   6        1.59        4.43      2.93 o 
  10   7   6        4.97        4.21      1.85 o 
  11   7   6        0.29        1.21      1.35 o 
  12   7   6        3.03        1.97      2.13 o 
  13   7   6        6.82       10.40      2.76 o 
  14   7   6        0.05        1.30      1.55 o 
   0   8   6       23.18       29.95      3.75 o 
   1   8   6        0.94        2.45      1.31 o 
   2   8   6       10.99       17.73      2.50 o 
   3   8   6        1.40        3.00      1.62 o 
   4   8   6       86.83       81.71      5.15 o 
   5   8   6        0.91        2.33      1.49 o 
   6   8   6        5.33        8.38      1.93 o 
   7   8   6       13.69       10.25      2.06 o 
   8   8   6        0.47        0.99      1.82 o 
   9   8   6       35.90       32.93      2.98 o 
  10   8   6        0.02       -0.09      1.16 o 
  11   8   6        7.36        6.46      2.85 o 
  12   8   6        0.11        8.00      3.04 o 
   1   9   6       32.94       30.52      3.46 o 
   2   9   6      112.09      122.50      5.62 o 
   3   9   6        4.05        6.14      2.08 o 
   4   9   6       15.65       15.04      2.26 o 
   5   9   6        0.32        2.68      2.33 o 
   6   9   6        0.29        2.45      1.33 o 
   7   9   6        0.04        2.99      1.37 o 
   8   9   6        6.89        7.05      3.41 o 
   3  10   6        1.88        2.37      3.12 o 
   1   0   7       96.19       89.00      4.24 o 
   2   0   7       38.25       30.61      2.14 o 
   3   0   7      174.91      151.07      4.45 o 
   4   0   7       39.97       36.91      2.20 o 
   5   0   7      161.32      169.90      4.82 o 
   6   0   7        5.15        6.07      1.21 o 
   7   0   7       21.98       15.09      1.71 o 
   8   0   7       84.96      110.03      8.56 o 
   9   0   7        1.06        1.49      1.83 o 
  10   0   7        4.22        9.13      3.56 o 
  11   0   7       46.53       42.82      6.16 o 
  12   0   7        4.05        4.65      2.88 o 
  13   0   7        0.56        7.06      3.34 o 
  14   0   7       32.86       37.01      5.54 o 
  15   0   7       15.65       12.72      2.39 o 
  16   0   7       64.08       63.54      7.17 o 
  17   0   7        4.96        5.08      2.68 o 
  18   0   7        1.22       -2.11      2.11 o 
  19   0   7        5.86        3.85      1.47 o 
   0   1   7      485.06      484.79     10.89 o 
   1   1   7        3.29        1.89      0.74 o 
   2   1   7      706.51      688.51      9.07 o 
   3   1   7       28.43       25.70      1.29 o 
   4   1   7      672.76      617.08     10.70 o 
   5   1   7        8.27       11.89      1.10 o 
   6   1   7      261.52      247.77      6.56 o 
   7   1   7        0.04       -0.73      0.77 o 
   8   1   7       16.93       16.15      1.76 o 
   9   1   7        1.60        3.43      1.70 o 
  10   1   7       15.50       22.21      3.78 o 
  11   1   7        9.75        8.73      2.01 o 
  12   1   7        0.63        1.19      1.06 o 
  13   1   7       51.76       50.05     10.26 o 
  14   1   7       45.92       44.10      4.43 o 
  15   1   7        6.87        7.05      2.23 o 
  16   1   7       14.60       10.35      2.31 o 
  17   1   7        5.14        4.55      1.67 o 
  18   1   7        0.14        0.95      1.94 o 
  19   1   7        4.36        2.73      1.21 o 
   1   2   7      127.73      129.47      3.85 o 
   2   2   7      478.79      459.11      6.57 o 
   3   2   7      235.81      225.93      5.03 o 
   4   2   7       19.09       22.15      1.74 o 
   5   2   7      124.60      125.47      4.03 o 
   6   2   7       96.26      107.12      5.11 o 
   7   2   7       24.63       22.84      1.94 o 
   8   2   7       23.78       15.92      1.67 o 
   9   2   7        1.76        1.13      0.72 o 
  10   2   7       13.18       18.85      2.83 o 
  11   2   7       40.48       36.92      3.76 o 
  12   2   7       52.74       60.66      4.74 o 
  13   2   7        2.11        2.52      1.45 o 
  14   2   7        1.12        1.30      1.38 o 
  15   2   7        8.11        7.91      1.89 o 
  16   2   7       21.78       22.44      6.99 o 
  17   2   7        4.25        3.94      1.50 o 
  18   2   7       48.27       40.53      3.90 o 
  19   2   7        2.29        0.86      1.07 o 
   0   3   7       21.48       19.88      3.29 o 
   1   3   7       12.00       13.40      1.66 o 
   2   3   7      747.46      726.61      9.53 o 
   3   3   7       16.57       17.77      1.95 o 
   4   3   7     1077.22     1052.23     22.87 o 
   5   3   7        2.99        3.99      0.89 o 
   6   3   7       12.40        8.99      1.29 o 
   7   3   7        0.49        2.65      0.97 o 
   8   3   7        1.29        1.83      0.83 o 
   9   3   7        1.08        2.85      1.22 o 
  10   3   7       35.07       30.84      2.41 o 
  11   3   7        4.64        6.10      1.86 o 
  12   3   7       22.56       28.50      3.26 o 
  13   3   7       47.72       51.46      4.52 o 
  14   3   7        1.61        2.85      2.12 o 
  15   3   7        7.79        6.19      1.83 o 
  16   3   7       79.16       70.01      7.30 o 
  17   3   7        7.07        3.63      2.36 o 
  18   3   7        0.00        0.09      1.45 o 
   1   4   7       64.75       67.79      3.24 o 
   2   4   7      213.53      211.52      8.96 o 
   3   4   7      112.01      111.31      4.75 o 
   4   4   7        1.15        4.44      1.41 o 
   5   4   7       81.52       86.80      4.32 o 
   6   4   7       38.01       39.96      4.75 o 
   7   4   7        8.30        7.09      2.03 o 
   8   4   7        1.61        1.46      2.71 o 
   9   4   7        0.66        1.51      1.42 o 
  10   4   7        7.46       11.02      2.14 o 
  11   4   7       20.80       19.33      4.39 o 
  12   4   7       14.51       16.76      4.27 o 
  13   4   7        0.80        5.49      2.78 o 
  14   4   7        0.11        2.38      1.98 o 
  15   4   7        5.97        3.49      1.83 o 
  16   4   7       23.43       25.30      4.55 o 
  17   4   7        2.39        2.70      1.88 o 
   0   5   7      293.19      317.54     10.77 o 
   1   5   7        3.72        5.07      1.20 o 
   2   5   7      277.45      280.01      7.17 o 
   3   5   7       18.54       15.95      2.14 o 
   4   5   7      242.74      253.10      7.92 o 
   5   5   7        2.70        3.10      1.49 o 
   6   5   7      165.74      165.80      7.73 o 
   7   5   7        0.60        3.35      1.60 o 
   8   5   7        8.71       10.64      2.04 o 
   9   5   7        0.34        4.34      2.26 o 
  10   5   7       27.07       29.22      3.36 o 
  11   5   7        7.97        6.35      1.93 o 
  12   5   7        0.01       -2.46      2.46 o 
  13   5   7       26.15       24.52      4.93 o 
  14   5   7       35.87       38.39      5.90 o 
  15   5   7        3.69        3.55      2.26 o 
  16   5   7        3.12        3.55      2.30 o 
   1   6   7       38.17       39.07      2.84 o 
   2   6   7       17.69       17.68      2.14 o 
   3   6   7       56.78       64.54      3.73 o 
   4   6   7       16.35       17.97      2.07 o 
   5   6   7       51.73       46.95      4.44 o 
   6   6   7        1.17        1.43      1.37 o 
   7   6   7        4.17       11.31      5.66 o 
   8   6   7       23.38       24.89      3.32 o 
   9   6   7        0.14        5.41      2.03 o 
  10   6   7        1.21        2.13      3.12 o 
  11   6   7       10.78        9.62      2.08 o 
  12   6   7        1.80       -2.26      2.40 o 
  13   6   7        0.66        8.42      3.35 o 
  14   6   7       10.25        8.30      2.94 o 
   0   7   7       56.68       49.80      4.87 o 
   1   7   7        7.90       10.98      2.12 o 
   2   7   7      181.64      175.24      6.54 o 
   3   7   7       11.46       12.21      1.96 o 
   4   7   7      224.51      229.01     10.29 o 
   5   7   7        0.01        2.61      1.63 o 
   6   7   7       33.68       37.30      3.50 o 
   7   7   7        0.00        0.07      1.35 o 
   8   7   7        0.93        0.92      2.59 o 
   9   7   7        0.01        3.17      1.74 o 
  10   7   7        0.31        3.66      1.54 o 
  11   7   7        1.87        3.26      3.36 o 
  12   7   7        1.70        5.43      3.18 o 
   1   8   7       21.70       23.06      2.62 o 
   2   8   7      118.43      121.86      6.35 o 
   3   8   7       31.57       31.95      3.40 o 
   4   8   7        3.84        2.46      1.57 o 
   5   8   7       21.44       20.82      3.11 o 
   6   8   7       19.88       20.83      2.72 o 
   7   8   7        1.40        2.57      1.33 o 
   8   8   7       12.14        9.69      2.17 o 
   9   8   7        0.40        1.67      1.39 o 
  10   8   7        2.42        4.52      2.49 o 
   0   9   7        5.41        4.46      1.70 o 
   1   9   7        3.51        6.54      1.69 o 
   2   9   7      101.32       97.33      5.18 o 
   3   9   7        5.97        6.27      1.90 o 
   4   9   7      147.63      157.47      9.18 o 
   5   9   7        0.13       10.47      4.03 o 
   0   0   8      331.46      363.35     13.88 o 
   1   0   8        8.76        7.28      1.72 o 
   2   0   8        5.25        5.65      1.05 o 
   3   0   8       12.96       21.67      1.97 o 
   4   0   8       15.43       19.58      1.73 o 
   5   0   8       27.21       25.96      3.10 o 
   6   0   8      159.31      155.39      6.33 o 
   7   0   8       51.43       57.02      6.29 o 
   8   0   8       54.59       56.75      6.70 o 
   9   0   8        5.99        8.28      3.09 o 
  10   0   8        3.34        1.41      2.70 o 
  11   0   8       72.90       84.51      8.32 o 
  12   0   8       94.78      113.13      9.58 o 
  13   0   8       97.27       97.71      8.92 o 
  14   0   8      206.41      194.19     12.42 o 
  15   0   8       93.69       79.82      8.28 o 
  16   0   8       42.37       40.31      5.69 o 
  17   0   8       18.33       12.93      3.36 o 
  18   0   8       26.32       18.54      3.77 o 
   1   1   8       14.27       14.14      1.42 o 
   2   1   8       22.14       26.18      1.45 o 
   3   1   8      215.79      202.40      3.95 o 
   4   1   8       37.05       31.67      1.53 o 
   5   1   8       11.06        7.03      0.98 o 
   6   1   8       36.20       33.47      2.52 o 
   7   1   8       18.98       17.00      1.83 o 
   8   1   8       25.14       35.09      3.84 o 
   9   1   8       54.88       59.71      4.94 o 
  10   1   8       18.30       23.46      3.19 o 
  11   1   8        0.18        1.72      1.39 o 
  12   1   8        3.76        6.08      1.84 o 
  13   1   8       92.55       87.89      5.86 o 
  14   1   8       42.03       40.97      4.06 o 
  15   1   8        1.39        0.00      2.11 o 
  16   1   8       58.95       48.75      5.05 o 
  17   1   8        7.10        8.40      1.96 o 
  18   1   8       12.41        8.55      1.99 o 
   0   2   8       30.40       33.16      4.16 o 
   1   2   8       26.58       30.36      2.32 o 
   2   2   8       36.08       39.54      1.92 o 
   3   2   8       39.50       46.58      2.01 o 
   4   2   8       14.56       14.07      1.53 o 
   5   2   8       25.94       27.03      3.00 o 
   6   2   8       13.42       11.36      1.49 o 
   7   2   8        8.30       11.78      1.55 o 
   8   2   8       30.69       28.98      2.31 o 
   9   2   8       75.90       77.44      5.01 o 
  10   2   8       28.89       34.93      3.64 o 
  11   2   8        1.96        1.74      1.67 o 
  12   2   8       34.95       33.87      3.60 o 
  13   2   8      110.95      129.96      6.93 o 
  14   2   8      106.92      121.46     10.03 o 
  15   2   8       14.91        7.24      2.74 o 
  16   2   8      111.08      105.44      8.80 o 
  17   2   8        4.94        6.03      2.76 o 
   1   3   8        7.03        8.13      1.42 o 
   2   3   8       11.69       13.11      1.66 o 
   3   3   8       19.17       16.37      1.92 o 
   4   3   8        0.05        0.91      0.96 o 
   5   3   8        9.30        8.21      1.51 o 
   6   3   8        5.26        5.14      1.51 o 
   7   3   8       18.08       21.02      2.66 o 
   8   3   8        3.64        5.01      1.51 o 
   9   3   8        4.96        4.59      2.61 o 
  10   3   8       25.54       37.29      5.92 o 
  11   3   8        8.03        7.79      2.97 o 
  12   3   8       35.11       39.89      5.84 o 
  13   3   8       12.09        7.59      3.03 o 
  14   3   8        5.83        2.96      2.22 o 
  15   3   8        1.99        1.93      2.13 o 
  16   3   8       36.25       33.83      5.17 o 
   0   4   8       55.77       55.70      5.44 o 
   1   4   8        7.18        7.72      1.85 o 
   2   4   8       13.82       11.08      1.74 o 
   3   4   8       19.48       23.62      2.42 o 
   4   4   8        0.61        1.76      1.04 o 
   5   4   8        4.45        4.26      1.47 o 
   6   4   8       22.81       27.01      3.11 o 
   7   4   8        8.44        7.34      1.71 o 
   8   4   8       24.94       22.17      2.94 o 
   9   4   8       36.05       32.95      3.48 o 
  10   4   8        6.88        4.24      2.66 o 
  11   4   8        6.17        4.98      2.70 o 
  12   4   8       33.67       41.03      6.10 o 
  13   4   8       73.26       83.60      8.70 o 
  14   4   8       96.77       99.54      9.33 o 
  15   4   8       19.82       17.83      3.98 o 
   1   5   8        7.17        7.49      1.41 o 
   2   5   8       25.97       24.71      2.32 o 
   3   5   8      140.56      132.97      5.89 o 
   4   5   8       33.13       33.31      3.00 o 
   5   5   8        8.67        6.20      2.68 o 
   6   5   8       27.83       24.34      3.24 o 
   7   5   8       11.46       12.16      2.45 o 
   8   5   8       25.79       29.31      3.53 o 
   9   5   8       42.02       40.46      4.03 o 
  10   5   8        7.46        1.27      2.15 o 
  11   5   8        0.56        5.00      2.76 o 
  12   5   8        0.08       -0.17      2.03 o 
  13   5   8       60.16       62.10      7.53 o 
  14   5   8       33.09       31.03      5.45 o 
   0   6   8       91.20       81.32      5.94 o 
   1   6   8        6.99       11.07      1.69 o 
   2   6   8        1.31        4.13      1.32 o 
   3   6   8        1.92        1.17      1.05 o 
   4   6   8        5.58        4.31      1.81 o 
   5   6   8       14.07       14.43      2.93 o 
   6   6   8       41.89       40.18      4.21 o 
   7   6   8       13.21       14.09      5.40 o 
   8   6   8       15.34       14.20      2.70 o 
   9   6   8        1.86       -0.33      2.53 o 
  10   6   8        0.57        7.72      3.50 o 
  11   6   8       26.12       28.59      5.36 o 
  12   6   8       36.67       39.98      6.16 o 
   1   7   8        0.03        3.43      1.45 o 
   2   7   8        0.32        2.74      2.00 o 
   3   7   8       38.80       37.52      3.12 o 
   4   7   8        4.57        2.65      1.55 o 
   5   7   8        5.34        5.83      1.83 o 
   6   7   8        6.03        7.38      1.90 o 
   7   7   8        0.22       -0.76      1.38 o 
   8   7   8        0.82       -0.91      1.67 o 
   9   7   8       14.73       15.48      3.01 o 
  10   7   8        5.51        8.70      3.79 o 
   0   8   8        2.05        2.75      2.76 o 
   1   8   8        5.58        6.78      1.59 o 
   2   8   8        6.67       12.88      2.97 o 
   3   8   8        5.31        3.87      1.60 o 
   4   8   8        3.53        4.89      1.66 o 
   5   8   8        5.93        7.98      1.85 o 
   6   8   8        0.07       -2.08      2.08 o 
   7   8   8        0.30       -1.00      1.89 o 
   8   8   8        4.25        7.67      3.17 o 
   1   0   9      292.76      291.61      7.33 o 
   2   0   9        0.63        2.34      0.97 o 
   3   0   9        0.60       -0.94      0.94 o 
   4   0   9        2.38        2.17      0.86 o 
   5   0   9       48.88       44.51      3.27 o 
   6   0   9        4.63        8.02      3.04 o 
   7   0   9       80.69       80.66      7.95 o 
   8   0   9        0.20       -2.26      2.26 o 
   9   0   9       96.64      107.46      9.59 o 
  10   0   9       17.88       24.18      4.81 o 
  11   0   9      114.48      122.10     10.38 o 
  12   0   9       24.28       28.83      5.08 o 
  13   0   9        4.73        5.67      2.51 o 
  14   0   9       70.74       70.37      7.31 o 
  15   0   9        4.21        3.51      1.96 o 
  16   0   9        3.08        3.63      1.92 o 
   0   1   9       41.17       50.70      3.72 o 
   1   1   9       14.99       16.29      1.43 o 
   2   1   9       10.98       12.60      1.12 o 
   3   1   9       26.07       31.69      1.68 o 
   4   1   9        5.55        5.08      0.77 o 
   5   1   9        9.70        6.46      1.10 o 
   6   1   9        2.04        2.34      1.49 o 
   7   1   9       30.92       29.78      3.55 o 
   8   1   9       78.41       89.65      6.01 o 
   9   1   9        1.62        4.67      2.08 o 
  10   1   9        2.35        5.46      1.93 o 
  11   1   9        5.38        2.60      2.12 o 
  12   1   9       42.35       35.82      5.56 o 
  13   1   9       20.89       26.32      4.53 o 
  14   1   9        5.57        4.25      2.65 o 
  15   1   9       22.38       20.34      4.17 o 
   1   2   9       72.92       80.19      4.08 o 
   2   2   9        5.03        5.80      1.50 o 
   3   2   9      162.11      156.60      5.63 o 
   4   2   9        4.60        4.45      1.27 o 
   5   2   9       30.57       27.02      2.41 o 
   6   2   9        0.32        2.14      1.28 o 
   7   2   9        3.69        8.00      3.17 o 
   8   2   9        1.72        1.79      2.41 o 
   9   2   9        5.82       11.51      3.59 o 
  10   2   9       14.24       18.21      4.47 o 
  11   2   9       39.98       48.32      6.56 o 
  12   2   9       10.38       13.67      3.63 o 
  13   2   9       31.31       29.10      4.77 o 
  14   2   9       69.58       74.86      7.81 o 
  15   2   9        0.40        0.17      1.94 o 
   0   3   9       60.41       66.94      8.17 o 
   1   3   9      139.01      142.36      5.69 o 
   2   3   9        7.24        6.53      1.51 o 
   3   3   9       52.98       52.52      3.48 o 
   4   3   9        0.01        2.24      1.03 o 
   5   3   9      146.58      139.08      7.03 o 
   6   3   9        0.01        2.76      1.51 o 
   7   3   9        1.40        1.72      1.29 o 
   8   3   9       48.85       53.88      6.89 o 
   9   3   9       47.48       54.06      6.97 o 
  10   3   9        8.83       11.59      3.54 o 
  11   3   9       17.16       12.72      3.74 o 
  12   3   9       34.44       31.81      5.46 o 
  13   3   9       20.98       25.47      4.82 o 
  14   3   9        1.06        3.34      2.19 o 
   1   4   9       68.73       72.74      3.75 o 
   2   4   9        5.51        6.00      1.30 o 
   3   4   9       63.38       59.35      4.35 o 
   4   4   9        3.86        3.89      1.41 o 
   5   4   9       21.02       14.12      2.08 o 
   6   4   9        0.15        0.50      1.40 o 
   7   4   9        0.01       -0.98      1.18 o 
   8   4   9        1.07        2.40      2.81 o 
   9   4   9       16.24       18.16      4.43 o 
  10   4   9       11.30       10.26      3.28 o 
  11   4   9       42.53       50.08      6.91 o 
  12   4   9        8.29        5.92      2.47 o 
  13   4   9       10.85       17.10      4.18 o 
   0   5   9       23.68       22.97      3.24 o 
   1   5   9        0.28        0.90      0.96 o 
   2   5   9        5.39        6.32      1.40 o 
   3   5   9        8.13        9.59      1.88 o 
   4   5   9        1.93        3.23      1.40 o 
   5   5   9        0.39       -0.25      1.96 o 
   6   5   9        1.66        2.47      1.50 o 
   7   5   9       19.05       13.78      2.67 o 
   8   5   9       45.04       44.00      4.25 o 
   9   5   9        0.21        0.09      2.06 o 
  10   5   9        1.31        0.70      2.58 o 
  11   5   9       10.99        8.31      3.34 o 
  12   5   9       23.91       25.52      5.05 o 
   1   6   9       82.03       75.02      4.28 o 
   2   6   9        0.16        1.90      1.17 o 
   3   6   9        0.44        1.33      1.07 o 
   4   6   9        0.46        0.93      1.18 o 
   5   6   9       13.47       14.02      2.45 o 
   6   6   9        1.53        5.28      2.07 o 
   7   6   9       14.55        9.42      2.37 o 
   8   6   9        0.39        2.69      1.73 o 
   9   6   9       45.00       44.89      6.89 o 
  10   6   9        7.99        7.58      3.14 o 
   0   7   9       13.77        7.32      2.61 o 
   1   7   9       11.02        8.56      1.67 o 
   2   7   9        3.69        1.67      1.38 o 
   3   7   9        9.84        9.37      2.04 o 
   4   7   9        0.37       -1.04      1.57 o 
   5   7   9        7.39        4.20      1.66 o 
   6   7   9        1.97        1.90      1.33 o 
   7   7   9        3.25        3.99      2.80 o 
   8   7   9       22.20       17.41      4.01 o 
   0   0  10        0.33        1.55      1.83 o 
   1   0  10       25.29       27.16      2.29 o 
   2   0  10        8.53        9.78      1.50 o 
   3   0  10       60.43       58.77      3.27 o 
   4   0  10        6.61        9.75      1.41 o 
   5   0  10       11.31       14.83      3.60 o 
   6   0  10      199.05      232.80     13.78 o 
   7   0  10        1.05        0.69      1.69 o 
   8   0  10       57.93       71.06      7.63 o 
   9   0  10        0.13       -0.88      1.86 o 
  10   0  10        0.05        6.45      3.33 o 
  11   0  10        0.36        0.19      1.96 o 
  12   0  10       61.39       48.94      6.39 o 
  13   0  10        1.67        1.36      1.59 o 
   1   1  10        1.33        1.26      0.59 o 
   2   1  10        4.49        7.00      1.07 o 
   3   1  10        3.04        2.32      0.89 o 
   4   1  10        2.81        3.90      1.06 o 
   5   1  10        0.21        0.70      1.33 o 
   6   1  10       97.60      106.02      6.50 o 
   7   1  10       26.37       33.17      3.82 o 
   8   1  10      107.89      108.65      6.72 o 
   9   1  10        0.39        1.83      1.47 o 
  10   1  10        1.30        2.90      3.11 o 
  11   1  10       39.13       50.18      6.63 o 
  12   1  10        4.35       -1.35      1.80 o 
  13   1  10       10.37        5.40      2.42 o 
   0   2  10       99.47      113.26      6.29 o 
   1   2  10       88.10       97.96      4.74 o 
   2   2  10        0.01        0.07      0.93 o 
   3   2  10       72.61       68.02      3.86 o 
   4   2  10       94.17      103.51      5.66 o 
   5   2  10        3.10        3.72      1.02 o 
   6   2  10       36.08       50.65      6.55 o 
   7   2  10       11.35       22.73      5.01 o 
   8   2  10       29.16       33.89      5.64 o 
   9   2  10        5.34        7.29      3.46 o 
  10   2  10       54.85       55.22      6.85 o 
  11   2  10        9.49       11.92      3.45 o 
  12   2  10       23.05       23.18      4.66 o 
  13   2  10        2.30        7.30      2.92 o 
   1   3  10       13.58       14.53      1.75 o 
   2   3  10       89.92       90.59      4.71 o 
   3   3  10        5.80        5.97      1.57 o 
   4   3  10       36.99       37.59      3.05 o 
   5   3  10        0.12        0.03      1.05 o 
   6   3  10      169.28      192.23     12.90 o 
   7   3  10        1.70        2.13      2.26 o 
   8   3  10        8.91       12.16      3.78 o 
   9   3  10        8.88       19.49      4.51 o 
  10   3  10        2.82        2.65      2.21 o 
  11   3  10       23.83       22.51      4.88 o 
  12   3  10        6.96        5.24      2.44 o 
   0   4  10       51.66       51.42      4.66 o 
   1   4  10       42.23       41.98      3.05 o 
   2   4  10        0.41        1.31      1.57 o 
   3   4  10       47.51       39.71      3.29 o 
   4   4  10       49.26       50.86      3.85 o 
   5   4  10        0.10        0.39      1.19 o 
   6   4  10       44.01       34.45      6.65 o 
   7   4  10        5.19       11.71      3.91 o 
   8   4  10       25.28       37.88      6.03 o 
   9   4  10        0.84        0.22      2.08 o 
  10   4  10       23.92       24.84      4.89 o 
  11   4  10        2.19        1.65      2.37 o 
   1   5  10        0.70        0.93      1.15 o 
   2   5  10        0.01        1.05      1.13 o 
   3   5  10        6.18        6.88      1.44 o 
   4   5  10        0.09        1.00      1.02 o 
   5   5  10        0.11        0.46      1.41 o 
   6   5  10       41.89       32.62      3.77 o 
   7   5  10       16.93       21.95      4.81 o 
   8   5  10       82.94       84.18      9.00 o 
   9   5  10        0.50        0.76      1.91 o 
   0   6  10        1.56        1.79      1.73 o 
   1   6  10       11.39       15.71      2.21 o 
   2   6  10        4.77        5.97      1.42 o 
   3   6  10       25.58       25.03      2.58 o 
   4   6  10        4.13        1.00      1.32 o 
   5   6  10        4.88        5.73      1.77 o 
   6   6  10       79.03       72.87      6.62 o 
   1   7  10        5.26        7.51      3.76 o 
   2   7  10        6.30        7.11      3.31 o 
   3   7  10        0.07        3.30      3.44 o 
   4   7  10        2.24        3.79      2.80 o 
   1   0  11       12.36       13.41      2.35 o 
   2   0  11       15.93       12.64      2.20 o 
   3   0  11       56.67       50.60      6.24 o 
   4   0  11       16.75       18.47      4.13 o 
   5   0  11       47.28       46.65      6.24 o 
   6   0  11       30.00       26.69      4.87 o 
   7   0  11        2.79        1.83      2.19 o 
   8   0  11      180.36      164.25     11.87 o 
   9   0  11       16.56       17.93      4.14 o 
  10   0  11        6.43        8.09      2.93 o 
  11   0  11        6.78        4.92      2.26 o 
   0   1  11      108.88      115.09      5.15 o 
   1   1  11       78.51       84.82      3.11 o 
   2   1  11       25.19       23.29      2.05 o 
   3   1  11       52.65       53.51      3.42 o 
   4   1  11       62.26       66.22      5.11 o 
   5   1  11       90.81       89.94      5.99 o 
   6   1  11      294.28      307.67     11.44 o 
   7   1  11       92.12       97.50      6.29 o 
   8   1  11       53.20       52.07      5.82 o 
   9   1  11        1.31        3.10      2.46 o 
  10   1  11        0.75        1.92      2.41 o 
  11   1  11        2.86        3.64      2.02 o 
   1   2  11        2.11        2.07      1.04 o 
   2   2  11       17.92       17.61      2.19 o 
   3   2  11       17.52       16.59      2.12 o 
   4   2  11        2.12        1.45      1.48 o 
   5   2  11       40.56       38.11      5.83 o 
   6   2  11       82.58       82.33      8.43 o 
   7   2  11        1.87        2.45      2.21 o 
   8   2  11       30.73       37.81      5.76 o 
   9   2  11       28.78       29.30      5.32 o 
  10   2  11        1.35        3.01      2.21 o 
   0   3  11        4.89        6.98      1.80 o 
   1   3  11       30.23       28.77      2.54 o 
   2   3  11       46.00       37.85      2.82 o 
   3   3  11       29.60       28.23      2.77 o 
   4   3  11      152.72      129.40      8.22 o 
   5   3  11       30.83       35.02      5.84 o 
   6   3  11      100.68      118.03     10.45 o 
   7   3  11       87.77      108.22      9.99 o 
   8   3  11       31.16       31.46      5.81 o 
   9   3  11       11.10       10.89      3.51 o 
   1   4  11        2.31        1.64      1.18 o 
   2   4  11        2.77        3.74      1.55 o 
   3   4  11       15.14       16.26      2.01 o 
   4   4  11        0.01       -0.89      1.09 o 
   5   4  11       32.64       38.70      6.30 o 
   6   4  11       45.44       46.89      6.84 o 
   7   4  11        0.73        4.03      2.62 o 
   0   5  11       80.46       74.99      6.13 o 
   1   5  11       43.76       40.33      3.19 o 
   2   5  11        8.86        8.32      2.51 o 
   3   5  11       30.77       29.41      3.02 o 
   4   5  11       22.34       23.38      2.49 o 
   5   5  11       49.95       54.52      5.39 o 
   1   6  11        6.87       12.90      4.23 o 
   2   6  11        4.90        1.17      2.13 o 
   3   6  11       26.45       19.94      4.71 o 
   4   6  11        6.46        9.60      3.58 o 
   0   0  12       17.36       23.39      4.40 o 
   1   0  12       30.06       27.58      4.62 o 
   2   0  12        1.53        1.35      2.49 o 
   3   0  12       74.10       76.51      7.66 o 
   4   0  12        0.08       -1.17      1.72 o 
   5   0  12        9.50       12.51      3.38 o 
   6   0  12       88.09       96.07      8.80 o 
   7   0  12        3.71        5.74      2.53 o 
   8   0  12       38.67       37.60      5.51 o 
   1   1  12        1.89        2.18      0.94 o 
   2   1  12        1.26        0.16      1.05 o 
   3   1  12        0.94       -0.26      1.90 o 
   4   1  12       15.89       16.64      2.88 o 
   5   1  12       14.51       11.82      2.30 o 
   6   1  12        0.77        0.16      2.00 o 
   7   1  12       20.21       18.25      4.00 o 
   8   1  12        1.24       -0.17      1.70 o 
   0   2  12        1.97        5.00      1.83 o 
   1   2  12        0.62        0.51      1.02 o 
   2   2  12        0.04       -0.16      1.03 o 
   3   2  12       37.89       41.35      6.13 o 
   4   2  12        1.83       -0.22      2.16 o 
   5   2  12       99.60      100.13      9.26 o 
   6   2  12       45.55       54.53      6.76 o 
   7   2  12        0.51       -0.19      1.55 o 
   1   3  12       24.07       20.62      2.16 o 
   2   3  12        6.50        6.34      1.29 o 
   3   3  12       41.59       36.86      3.33 o 
   4   3  12        5.64        3.57      1.52 o 
   5   3  12       15.51       15.28      4.14 o 
   0   4  12        4.20        2.97      1.70 o 
   1   4  12        0.28       -1.16      1.16 o 
   2   4  12        0.35        2.76      1.19 o 
   3   4  12       33.99       36.44      4.56 o 
   2   0  13       44.16       37.52      5.47 o 
   3   0  13        2.86        1.62      1.62 o 
   4   0  13       67.32       61.23      6.94 o 
   2   1  13        1.34       -1.18      1.87 o 
   3   1  13       24.08       19.82      4.25 o 
   1   2  13        7.00        7.15      2.97 o 
   2   2  13        8.59        8.55      3.16 o 
   3   2  13       12.71        7.38      2.95 o 
   4   2  13       34.79       30.31      5.08 o 
                                                 
